# Supplementary material for: A clade of Listeria monocytogenes serotype 4b variant strains linked to recent listeriosis outbreaks associated with produce from a defined geographic region in the US
Source: PLoS One. 2017 May 2;12(5):e0176912. doi: 10.1371/journal.pone.0176912 (PMC5413027; doi:10.1371/journal.pone.0176912)
Supplement: S1 Table — Strains were renamed according to incident association (SF, App, Cl3 and Cl4) and source (c for clinical, f for food). Cl3a and Cl3b strains were associated with the Cl3 event but showed notable divergence and poor epidemiological evidence. n/a, not applicable. ND, analysis not performed. (XLSX) [file pone.0176912.s001.xlsx]

## Sheet: Sheet1
Strain IDs	New ID	Assembly Accession	SRR Accession	Alternate Strain IDs	Biosample	Isolate Source	Sero-type	Date Isolate Collected	Isolate Source Location	EC	SNP Pipeline Analysis
LS411	411	MTRR00000000		F2365		cheese	4b			*	*
PNUSAL001135	AppC1	MTDL00000000	SRR1695796	LS1019	SAMN03253341	Patient; CSF (5-9)	4bV	2014-10-01	USA	*	*
PNUSAL001195	AppC10	MTDW00000000	SRR1695848	LS1031	SAMN03253395	Patient; blood (80-89)	4bV	2014-11-01	USA	ND	*
PNUSAL001151	AppC2	MTDQ00000000	SRR1695809	LS1020	SAMN03253354	Patient; blood (60-69)	4bV	2014-10-01	USA	ND	*
PNUSAL001157	AppC3	LNSL01	SRR1695814	LS1023	SAMN03253360	clinical	4b	2014-10-01	USA	ND	*
PNUSAL001166	AppC4	LNSM01	SRR1695823	LS1024	SAMN03253369	Patient; placenta (20-29)	4bV	2014-11-01	USA	ND	*
PNUSAL001177	AppC5	MTDR00000000	SRR1695831	LS1025	SAMN03253377	Patient; CSF (30-39)	4b	2014-11-01	USA	ND	*
PNUSAL001180	AppC6	MTDS00000000	SRR1695834	LS1026	SAMN03253380	Patient; CSF (5-9)	4b	unknown	USA	ND	*
PNUSAL001182	AppC7	MTDT00000000	SRR1695836	LS1027	SAMN03253382	clinical	4b	2014-11-01	USA	*	*
PNUSAL001186	AppC8	MTDU00000000	SRR1695840	LS1029	SAMN03253386	Patient; blood	4bV	2014-11-01	USA	*	*
PNUSAL001188	AppC9	MTDV00000000	SRR1695842	LS1030	SAMN03253388	clinical	4b	unknown	USA	*	*
FDA00008711	Appf1	LNPM01	SRR1763858	LS1012	SAMN03278634	granny smith apples	4b	2015-01-06	MO	*	*
FDA00008712	Appf2	LNPN01	SRR1763864	LS1013	SAMN03278635	granny smith apples	4b	2015-01-06	MO	*	*
FDA00008713	Appf3	LNPO01	SRR1763846	LS1014	SAMN03278636	granny smith apples	4bV	2015-01-06	MO	*	*
FDA00008714	Appf4	LNPP01	SRR1763811	LS1015	SAMN03278637	granny smith apples	4b	2015-01-06	MO	ND	*
FDA00008715	Appf5	LNPQ01	SRR1763833	LS1016	SAMN03278638	granny smith apples	4b	2015-01-06	MO	ND	*
FDA00008716	Appf6	LNSR01	SRR1763839	LS1017	SAMN03278639	granny smith apples	4bV	2015-01-06	MO	*	*
LS642	Aus1	AVQM01	n/a		SAMN02415231	clinical	4bV		Australia	*	*
LS643	Aus2	AVQN01	n/a		SAMN02415232	clinical	4bV		Australia	*	*
LS644	Aus3	AVQO01	n/a		SAMN02415233	clinical	4bV		Australia	ND	*
LS645	Aus4	AVQP01	n/a		SAMN02415234	clinical	4bV		Australia	ND	*
PNUSAL001598	Cl3_4C3	MTQQ00000000	SRR2154030		SAMN03976210	Patient; hip (60-69)	4bV	July 2015	USA	ND	*
PNUSAL001751	Cl3_4C6	MTQT00000000	SRR2485319		SAMN04102322	clinical/host-associated	4bV		USA	ND	*
PNUSAL000441	Cl3C1	MTDK00000000	SRR1043173		SAMN02429381	patient; blood (70-79)	4bV	Nov. 2013	USA	ND	*
PNUSAL001411	Cl3C2	MTFC00000000	SRR1996277	WGLISTERIA0003685	SAMN03567988	Patient; blood (70-79)	4bV	Feb. 2015	USA	*	*
PNUSAL001602	Cl3C4	MTQR00000000	SRR2154033		SAMN03976214	Patient; blood	4bV	June 2015	USA	ND	*
PNUSAL001652	Cl3C5	MTQS00000000	SRR2225331		SAMN04025317	clinical/host-associated	4bV		USA	ND	*
PNUSAL000194	Cl3C7	MTRQ00000000	SRR988741		SAMN02358134	clinical/host-associated	4bV		USA	*	*
CFSAN030948		MTRS00000000	SRR2724076	CDPHFDLB-F14M01770.86-1	SAMN03462190	environmental swab	4bV	Dec. 2014	CA	ND	*
CFSAN039512		MTFD00000000	SRR2724066	CDPHFDLB-F15M03122-1	SAMN04148336	environmental swab	4bV	Sept. 2015	CA	ND	*
CFSAN039513		MTQV00000000	SRR2724067	CDPHFDLB-F15M03122-2	SAMN04148337	environmental swab	4bV	Sept. 2015	CA	ND	*
LS542	Ext	AVQQ01	n/a		SAMN02415235	environmental	4bV	June 2010	USA	*	*
NRRL B-33590		MTFR00000000	SRR1805362		SAMN03277690	Patient	4bV	Feb. 2003	GA	ND	*
PNUSAL000730	SFc1	LNSN01	SRR1393979	LS1064	SAMN02854695	patient; blood (70-79)	4bV	May 2014	USA	*	*
PNUSAL001024	SFc2	LNSO01	SRR1597487	LS1065	SAMN03093481	patient; blood (70-79)	4bV	Aug 2014	USA	*	*
PNUSAL000870	SFc3	LNSP01	SRR1534987	LS1066	SAMN02950476	Patient; blood (80-89)	4bV	July 2014	USA	*	*
PNUSAL000957	SFc4	LNSQ01	SRR1562157	LS1067	SAMN03013698	Patient; blood	4bV	July 2014	USA	*	*
LS978	SFf1	MTDF00000000	SRR1553855	CFSAN023472	SAMN02990444	white nectarine	4bV	July 2014	CA	*	*
LS992	SFf10	MTDM00000000	SRR1553820	CFSAN023480	SAMN02990452	white peach	4bV	July 2014	CA	ND	*
LS995	SFf11	MTFO00000000	SRR1553816	CFSAN023496	SAMN02991382	white peach	4bV	July 2014	CA	ND	*
LS996	SFf12	LNNZ01	SRR1553756	CFSAN023497	SAMN02991383	white peach	4bV	July 2014	CA	ND	*
LS997	SFf13	LNOA01	SRR1553788	CFSAN023498	SAMN02991384	white peach	4bV	July 2014	CA	*	*
LS998	SFf14	MTFP00000000	SRR1553804	CFSAN023499	SAMN02991385	white peach	4bV	July 2014	CA	ND	*
LS999	SFf15	MTDH00000000	SRR1553798	CFSAN023481	SAMN02990453	white peach	4bV	July 2014	CA	ND	*
LS1000	SFf16	LNOB01	SRR1553907	CFSAN023500	SAMN02991386	white peach	4bV	July 2014	CA	ND	*
LS1002	SFf17	MTDE00000000	SRR1553840	CFSAN023502	SAMN02991388	white peach	4bV	July 2014	CA	*	*
LS1003	SFf18	MTFJ00000000	SRR1553792	CFSAN023503	SAMN02991389	white peach	4bV	July 2014	CA	ND	*
LS1005	SFf19	MTFH00000000	SRR1553867	CFSAN023504	SAMN02991390	white peach	4bV	July 2014	CA	ND	*
LS979	SFf2	MTDJ00000000	SRR1553779	CFSAN023473	SAMN02990445	white nectarine	4bV	July 2014	CA	ND	*
LS1006	SFf20	MTFL00000000	SRR1553773	CFSAN023483	SAMN02990455	white peach	4bV	July 2014	CA	ND	*
LS1008	SFf21	MTFF00000000	SRR1553851	CFSAN023506	SAMN02991392	yellow nectarine	4bV	July 2014	CA	ND	*
LS1010	SFf22	MTFN00000000	SRR1553821	CFSAN023484	SAMN02990456	white peach	4bV	July 2014	CA	ND	*
LS1011	SFf23	MTFK00000000	SRR1553774	CFSAN023508	SAMN02991394	white peach	4bV	July 2014	CA	ND	*
LS982	SFf3	MTFM00000000	SRR1553739	CFSAN023489	SAMN02991375	yellow nectarine	4bV	July 2014	CA	ND	*
LS984	SFf4	MTDG00000000	SRR1553866	CFSAN023475	SAMN02990447	yellow nectarine	4bV	July 2014	CA	ND	*
LS985	SFf5	MTFI00000000	SRR1553882	CFSAN023491	SAMN02991377	yellow nectarine	4bV	July 2014	CA	*	*
LS988	SFf6	LNNV01	SRR1553750	CFSAN023478	SAMN02990450	yellow nectarine	4bV	July 2014	CA	ND	*
LS989	SFf7	MTFG00000000	SRR1553856	CFSAN023492	SAMN02991378	white peach	4bV	July 2014	CA	ND	*
LS990	SFf8	LNNW01	SRR1553764	CFSAN023493	SAMN02991379	white peach	4bV	July 2014	CA	ND	*
LS991	SFf9	MTDI00000000	SRR1553797	CFSAN023479	SAMN02990451	white peach	4bV	July 2014	CA	ND	*
PNUSAL000113	Cl3aC6	MTQW00000000	SRR2914365		SAMN02317151	patient; blood (70-79)	4bV	July 2013	USA	ND	*
PNUSAL000904	Cl3aC1	MTDN00000000	SRR1562108		SAMN03013659	Patient; blood (80-89)	4bV	Aug. 2014	USA	ND	*
PNUSAL000972	Cl3aC2	MTDO00000000	SRR1575072		SAMN03067780	patient; blood (70-79)	4bV	Sept. 2014	USA	*	*
PNUSAL000982	Cl3aC3	MTDP00000000	SRR1575082		SAMN03067789	Patient; CSF (0-4)	4bV	Sept. 2014	USA	ND	*
PNUSAL001067	Cl3aC4	MTFB00000000	SRR2049108	WGLMO0002711	SAMN03760843	clinical/host-associated	4bV	June 2015	USA	*	*
PNUSAL001765	Cl3aC5	MTQU00000000	SRR2564618		SAMN04147145	clinical/host-associated	4bV	Oct. 2015	USA	ND	*
CFSAN002349	CL3bf1	MTHA00000000	SRR1206159		SAMN01939119	spinach	4bV	July 2011	CA	*	*
CFSAN026903	Cl3f1	MTJE00000000	SRR1767752	FDA00008554	SAMN03218402	cheese	4bV	Oct. 2014	CA	ND	*
CFSAN029490	Cl3f10	MTFA00000000	SRR1783208	FDA00008760	SAMN03299420	cheese	4bV	Dec. 2014	CA	ND	*
CFSAN043366	Cl3f11	MTRB00000000	SRR3055281	FDA00009738	SAMN04362095	environmental swab	4bV	July 2014	CA	ND	*
CFSAN043367	Cl3f12	MTRC00000000	SRR3055286	FDA00009739	SAMN04362096	environmental swab	4bV	July 2014	CA	ND	*
CFSAN043368	Cl3f13	MTRD00000000	SRR3055297	FDA00009740	SAMN04362097	environmental swab	4bV	July 2014	CA	ND	*
CFSAN043369	Cl3f14	MTRE00000000	SRR3055302	FDA00009741	SAMN04362098	environmental swab	4bV	July 2014	CA	*	*
CFSAN043365	Cl3f15	MTRF00000000	SRR3055312	FDA00009737	SAMN04362094	environmental swab	4bV	July 2014	CA	ND	*
CFSAN026899	Cl3f2	MTJF00000000	SRR1767759	FDA00008550	SAMN03218398	cheese	4bV	Oct. 2014	CA	ND	*
CFSAN026902	Cl3f3	MTJG00000000	SRR1767782	FDA00008553	SAMN03218401	cheese	4bV	Oct. 2014	CA	ND	*
CFSAN026901	Cl3f4	MTJH00000000	SRR1767818	FDA00008552	SAMN03218400	cheese	4bV	Oct. 2014	CA	*	*
CFSAN026904	Cl3f5	MTJI00000000	SRR1767827	FDA00008555	SAMN03218403	cheese	4bV	Oct. 2014	CA	ND	*
CFSAN026900	Cl3f6	MTJJ00000000	SRR1767835	FDA00008551	SAMN03218399	cheese	4bV	Oct. 2014	CA	ND	*
CFSAN029489	Cl3f7	MTJK00000000	SRR1783158	FDA00008759	SAMN03299419	cheese	4bV	Dec. 2014	CA	ND	*
CFSAN029491	Cl3f8	MTCL00000000	SRR1783164	FDA00008761	SAMN03299421	cheese	4bV	Dec. 2014	CA	ND	*
CFSAN029488	Cl3f9	MTEZ00000000	SRR1783170	FDA00008758	SAMN03299418	cheese	4bV	Dec. 2014	CA	ND	*
PNUSAL001994	Cl4C1	MTRP00000000	SRR3103858		SAMN04417753	clinical/host-associated	4bV		USA	ND	*
PNUSAL001986	CL4C2	MTRK00000000	SRR3096926		SAMN04396072	Patient; blood (70-79)	4bV	Oct. 2015	USA	*	*
PNUSAL001993	CL4C3	MTRL00000000	SRR3096930		SAMN04395680	clinical/host-associated	4bV		USA	ND	*
PNUSAL001833	Cl4C4	MTQY00000000	SRR2914416		SAMN04263439	clinical/host-associated	4bV		USA	*	*
PNUSAL001937	Cl4C5	MTRG00000000	SRR3062677		SAMN04372563	clinical/host-associated	4bV		USA	ND	*
PNUSAL001885	Cl4C6	MTRA00000000	SRR2954311		SAMN04287743	Patient; blood (70-79)	4bV	Nov. 2015	USA	ND	*
PNUSAL001827	Cl4C7	MTQZ00000000	SRR2954295		SAMN04287730	Patient; blood (60-69)	4bV	Oct. 2015	USA	ND	*
PNUSAL001968	Cl4C8	MTRH00000000	SRR3062678		SAMN04372341	clinical/host-associated	4bV		USA	ND	*
PNUSAL001831	Cl4C9	MTQX00000000	SRR2914415		SAMN04263438	Patient; blood (70-79)	4bV	Oct. 2015	USA	ND	*
PNUSAL001922	Cl4f1	MTRN00000000	SRR3102198		SAMN04414044	bagged lettuce	4bV	Nov. 2015	OH	*	*
PNUSAL001985		MTRJ00000000	SRR3096925		SAMN04396071				USA	ND	*
PNUSAL001927		MTRO00000000	SRR3102199		SAMN04414046	honey smoked turkey breast lunch meat	4bV	Nov. 2015	OH	ND	*
PNUSAL001996		MTRM00000000	SRR3096931		SAMN04388368	clinical/host-associated	4bV		USA	ND	*
PNUSAL001981		MTRI00000000	SRR3096919		SAMN04396067	clinical/host-associated	4b		USA	ND	*
J1816		CP006047	n/a	CFSAN001179	SAMN01813900	environmental; food porcessing plant	4b			*	ND
J1817		CP006599	n/a	gen_001494	SAMN02203129	environmental	4b			ND	ND
J1776		CP006598	n/a	gen_001493	SAMN02203125	patient	4b			ND	ND
J1926		CP006600	n/a	gen_001495	SAMN02203130	food	4b			ND	ND
Clip80459		FM242711	n/a	GCA_000026705	SAMEA2272134		4b			*	ND
L312		FR733642	n/a	GCA_000307085	SAMEA2272305		4b			*	ND
07PF0776		CP003414	n/a		SAMN02604190	Patient	4b			*	ND
ScottA		CM001159	n/a		SAMN02415240		4b		MA	*	ND
J1-220		CP006046	n/a	CFSAN001178	SAMN01816124	patient	4b			*	ND
F2365		AE017262	n/a		SAMN02603980		4b			*	ND
LL195		HF558398	n/a		SAMEA2272544		4b			*	ND
