# Supplementary material for: A clade of Listeria monocytogenes serotype 4b variant strains linked to recent listeriosis outbreaks associated with produce from a defined geographic region in the US
Source: PLoS One. 2017 May 2;12(5):e0176912. doi: 10.1371/journal.pone.0176912 (PMC5413027; doi:10.1371/journal.pone.0176912)
Supplement: S2 Table — Values >0.99998 are highlighted red and values of 0.99992 through 0.99998 are highlighted yellow. (XLSX) [file pone.0176912.s002.xlsx]

## Sheet: Sheet1
	Cl3_4C3	Cl3_4C6	SFc2	SFc1	Cl4C6	Cl4C9	AppC8	SRR2724066	SRR1805362	SFc4	Cl4C4	Cl4C2	AppC1	SFf15	SFf22	AppC10	Cl4C7	SFf1	Cl3aC5	SFf3	SFf16	SFf5	SFf17	SFf11	Cl3C1	AppC2	SRR2724067	Cl3aC6	SFc3	SFf2	Appf3	SFf4	SFf12	SFf20	SFf7	SFf23	SFf10	SRR2724076	AppC4	SFf19	SFf6	SFf21	Cl3C2	SFf13	SFf8	SFf14	SFf18	CL3bf1	Cl4f1
Cl3_4C3	---	0.99999	0.99998	0.99998	0.99998	0.99998	0.99998	0.99998	0.99998	0.99998	0.99998	0.99998	0.99998	0.99998	0.99998	0.99998	0.99998	0.99998	0.99998	0.99998	0.99998	0.99998	0.99998	0.99998	0.99997	0.99998	0.99998	0.99998	0.99998	0.99997	0.99997	0.99997	0.99998	0.99997	0.99997	0.99997	0.99997	0.99997	0.99998	0.99997	0.99997	0.99998	0.99997	0.99997	0.99997	0.99998	0.99997	0.99998	0.99998
Cl3_4C6	0.99999	---	0.99999	0.99999	0.99999	0.99999	0.99999	0.99998	0.99999	0.99999	0.99999	0.99998	0.99998	0.99998	0.99998	0.99998	0.99998	0.99998	0.99998	0.99998	0.99998	0.99998	0.99998	0.99998	0.99998	0.99998	0.99998	0.99998	0.99997	0.99997	0.99997	0.99997	0.99997	0.99997	0.99997	0.99997	0.99997	0.99997	0.99997	0.99997	0.99997	0.99998	0.99997	0.99997	0.99997	0.99997	0.99997	0.99997	0.99997
SFc2	0.99998	0.99999	---	1	1	1	1	1	1	1	1	1	0.99999	0.99999	0.99999	0.99999	0.99999	0.99999	0.99999	0.99999	0.99999	0.99999	0.99999	0.99999	0.99999	0.99999	0.99999	0.99999	0.99998	0.99998	0.99998	0.99998	0.99998	0.99998	0.99998	0.99998	0.99998	0.99998	0.99998	0.99998	0.99998	0.99998	0.99998	0.99998	0.99998	0.99998	0.99998	0.99998	0.99998
SFc1	0.99998	0.99999	1	---	0.99999	1	1	1	1	1	1	0.99999	0.99999	0.99999	0.99999	0.99999	0.99999	0.99999	0.99999	0.99999	0.99999	0.99999	0.99999	0.99999	0.99999	0.99998	1	0.99999	0.99998	0.99998	0.99998	0.99997	0.99998	0.99998	0.99998	0.99997	0.99998	0.99998	0.99998	0.99998	0.99998	0.99998	0.99998	0.99997	0.99998	0.99998	0.99998	0.99998	0.99998
Cl4C6	0.99998	0.99999	1	0.99999	---	1	1	1	1	0.99999	1	1	0.99999	0.99999	0.99999	0.99999	0.99999	0.99999	0.99999	0.99999	0.99999	0.99999	0.99999	0.99999	0.99999	0.99999	0.99999	0.99999	0.99998	0.99998	0.99998	0.99998	0.99998	0.99998	0.99999	0.99998	0.99999	0.99998	0.99998	0.99998	0.99998	0.99999	0.99998	0.99998	0.99998	0.99999	0.99998	0.99998	0.99999
Cl4C9	0.99998	0.99999	1	1	1	---	1	1	1	1	1	1	0.99999	0.99999	1	0.99999	1	0.99999	0.99999	0.99999	0.99999	0.99999	1	0.99999	0.99999	0.99999	0.99999	0.99999	0.99999	0.99998	0.99999	0.99998	0.99999	0.99998	0.99999	0.99998	0.99999	0.99998	0.99998	0.99998	0.99998	0.99999	0.99998	0.99998	0.99998	0.99999	0.99998	0.99999	0.99999
AppC8	0.99998	0.99999	1	1	1	1	---	1	1	1	1	1	0.99999	0.99999	0.99999	0.99999	0.99999	0.99999	0.99999	0.99999	0.99999	0.99999	0.99999	0.99999	0.99999	0.99999	0.99999	0.99999	0.99998	0.99998	0.99998	0.99998	0.99998	0.99998	0.99998	0.99998	0.99998	0.99998	0.99998	0.99998	0.99998	0.99998	0.99998	0.99998	0.99998	0.99998	0.99998	0.99998	0.99998
SRR2724066	0.99998	0.99998	1	1	1	1	1	---	1	1	1	0.99999	0.99999	0.99999	1	0.99999	0.99999	0.99999	0.99999	0.99999	0.99999	0.99999	1	0.99999	0.99999	0.99999	0.99999	0.99999	0.99998	0.99998	0.99998	0.99998	0.99999	0.99998	0.99999	0.99998	0.99999	0.99999	0.99998	0.99998	0.99998	0.99999	0.99998	0.99998	0.99998	0.99999	0.99998	0.99998	0.99998
SRR1805362	0.99998	0.99999	1	1	1	1	1	1	---	1	1	0.99999	0.99999	0.99999	0.99999	0.99999	0.99999	0.99999	0.99999	0.99999	0.99999	0.99999	0.99999	0.99999	0.99999	0.99998	1	0.99999	0.99998	0.99998	0.99998	0.99998	0.99998	0.99998	0.99998	0.99998	0.99999	0.99998	0.99998	0.99998	0.99998	0.99998	0.99998	0.99998	0.99998	0.99998	0.99998	0.99998	0.99998
SFc4	0.99998	0.99999	1	1	0.99999	1	1	1	1	---	1	1	0.99999	1	1	0.99999	1	0.99999	0.99999	0.99999	0.99999	0.99999	1	0.99999	0.99999	0.99999	1	0.99999	0.99999	0.99998	0.99999	0.99998	0.99999	0.99998	0.99999	0.99998	0.99999	0.99999	0.99998	0.99998	0.99998	0.99999	0.99998	0.99998	0.99998	0.99999	0.99998	0.99998	0.99999
Cl4C4	0.99998	0.99999	1	1	1	1	1	1	1	1	---	1	1	1	1	0.99999	1	1	0.99999	1	0.99999	0.99999	1	0.99999	0.99999	0.99999	1	1	0.99999	0.99999	0.99999	0.99998	0.99999	0.99999	0.99999	0.99998	0.99999	0.99999	0.99999	0.99999	0.99999	0.99999	0.99999	0.99998	0.99999	0.99999	0.99999	0.99999	0.99999
Cl4C2	0.99998	0.99998	1	0.99999	1	1	1	0.99999	0.99999	1	1	---	0.99999	1	1	1	1	1	1	1	1	0.99999	1	1	0.99999	1	0.99999	1	0.99999	0.99999	0.99999	0.99999	0.99999	0.99999	0.99999	0.99999	0.99999	0.99999	0.99999	0.99999	0.99999	0.99999	0.99999	0.99999	0.99999	0.99999	0.99999	0.99999	0.99999
AppC1	0.99998	0.99998	0.99999	0.99999	0.99999	0.99999	0.99999	0.99999	0.99999	0.99999	1	0.99999	---	1	0.99999	1	1	1	1	1	1	0.99999	1	1	0.99998	1	0.99999	1	0.99999	0.99999	1	0.99999	0.99999	0.99999	1	0.99999	1	0.99998	0.99999	0.99999	0.99999	0.99999	0.99999	0.99999	0.99999	1	0.99999	0.99999	1
SFf15	0.99998	0.99998	0.99999	0.99999	0.99999	0.99999	0.99999	0.99999	0.99999	1	1	1	1	---	1	1	1	1	1	1	1	1	1	1	0.99999	0.99999	0.99999	1	0.99999	0.99999	1	0.99999	1	0.99999	1	0.99999	1	0.99999	0.99999	0.99999	0.99999	1	0.99999	0.99999	0.99999	1	0.99999	0.99999	0.99999
SFf22	0.99998	0.99998	0.99999	0.99999	0.99999	1	0.99999	1	0.99999	1	1	1	0.99999	1	---	0.99999	0.99999	1	0.99999	1	1	1	1	1	0.99999	0.99999	1	1	0.99999	0.99999	0.99999	0.99999	0.99999	0.99999	0.99999	0.99999	0.99999	0.99999	0.99999	0.99999	0.99999	1	0.99999	0.99999	0.99999	0.99999	0.99999	0.99999	0.99999
AppC10	0.99998	0.99998	0.99999	0.99999	0.99999	0.99999	0.99999	0.99999	0.99999	0.99999	0.99999	1	1	1	0.99999	---	1	1	1	1	1	0.99999	0.99999	1	0.99998	1	0.99999	1	1	0.99999	0.99999	0.99999	1	0.99999	0.99999	0.99999	0.99999	0.99999	1	0.99999	0.99999	1	0.99999	0.99999	0.99999	1	0.99999	1	1
Cl4C7	0.99998	0.99998	0.99999	0.99999	0.99999	1	0.99999	0.99999	0.99999	1	1	1	1	1	0.99999	1	---	0.99999	1	1	0.99999	0.99999	0.99999	0.99999	0.99999	1	0.99999	1	0.99999	0.99999	0.99999	0.99999	0.99999	0.99999	0.99999	0.99999	0.99999	0.99998	0.99999	0.99999	0.99999	0.99999	0.99999	0.99999	0.99999	0.99999	0.99999	0.99999	0.99999
SFf1	0.99998	0.99998	0.99999	0.99999	0.99999	0.99999	0.99999	0.99999	0.99999	0.99999	1	1	1	1	1	1	0.99999	---	1	1	1	1	1	1	0.99998	0.99999	0.99999	1	0.99999	0.99999	1	0.99999	1	0.99999	1	0.99999	1	0.99999	0.99999	1	1	1	0.99999	0.99999	1	1	0.99999	0.99999	1
Cl3aC5	0.99998	0.99998	0.99999	0.99999	0.99999	0.99999	0.99999	0.99999	0.99999	0.99999	0.99999	1	1	1	0.99999	1	1	1	---	1	1	0.99999	0.99999	1	0.99998	1	0.99999	1	1	0.99999	1	0.99999	1	0.99999	0.99999	0.99999	1	0.99999	1	0.99999	1	1	0.99999	0.99999	1	1	0.99999	1	1
SFf3	0.99998	0.99998	0.99999	0.99999	0.99999	0.99999	0.99999	0.99999	0.99999	0.99999	1	1	1	1	1	1	1	1	1	---	1	1	1	1	0.99998	1	0.99999	1	1	0.99999	1	0.99999	1	1	1	0.99999	1	0.99999	0.99999	1	1	1	0.99999	0.99999	1	1	1	1	1
SFf16	0.99998	0.99998	0.99999	0.99999	0.99999	0.99999	0.99999	0.99999	0.99999	0.99999	0.99999	1	1	1	1	1	0.99999	1	1	1	---	1	1	1	0.99998	1	0.99999	1	1	1	1	1	1	1	1	1	1	0.99999	0.99999	1	1	1	0.99999	0.99999	1	1	1	1	1
SFf5	0.99998	0.99998	0.99999	0.99999	0.99999	0.99999	0.99999	0.99999	0.99999	0.99999	0.99999	0.99999	0.99999	1	1	0.99999	0.99999	1	0.99999	1	1	---	0.99999	1	0.99998	0.99999	0.99999	0.99999	0.99999	0.99999	0.99999	0.99999	1	0.99999	1	0.99999	0.99999	0.99999	0.99999	0.99999	0.99999	1	0.99999	0.99999	0.99999	1	0.99999	0.99999	0.99999
SFf17	0.99998	0.99998	0.99999	0.99999	0.99999	1	0.99999	1	0.99999	1	1	1	1	1	1	0.99999	0.99999	1	0.99999	1	1	0.99999	---	1	0.99999	0.99999	1	1	0.99999	0.99999	0.99999	0.99999	0.99999	0.99999	0.99999	0.99999	0.99999	0.99999	0.99999	0.99999	0.99999	0.99999	0.99999	0.99999	0.99999	0.99999	0.99999	0.99999	0.99999
SFf11	0.99998	0.99998	0.99999	0.99999	0.99999	0.99999	0.99999	0.99999	0.99999	0.99999	0.99999	1	1	1	1	1	0.99999	1	1	1	1	1	1	---	0.99998	1	0.99999	1	1	1	1	1	1	1	1	1	1	0.99999	0.99999	1	1	1	0.99999	0.99999	1	1	1	1	1
Cl3C1	0.99997	0.99998	0.99999	0.99999	0.99999	0.99999	0.99999	0.99999	0.99999	0.99999	0.99999	0.99999	0.99998	0.99999	0.99999	0.99998	0.99999	0.99998	0.99998	0.99998	0.99998	0.99998	0.99999	0.99998	---	0.99998	0.99999	0.99998	0.99997	0.99997	0.99997	0.99997	0.99998	0.99997	0.99998	0.99997	0.99998	0.99997	0.99997	0.99997	0.99997	0.99998	0.99997	0.99997	0.99997	0.99998	0.99997	0.99997	0.99998
AppC2	0.99998	0.99998	0.99999	0.99998	0.99999	0.99999	0.99999	0.99999	0.99998	0.99999	0.99999	1	1	0.99999	0.99999	1	1	0.99999	1	1	1	0.99999	0.99999	1	0.99998	---	0.99999	0.99999	1	1	1	0.99999	1	0.99999	0.99999	1	0.99999	0.99998	1	1	1	1	0.99999	0.99999	1	1	1	1	1
SRR2724067	0.99998	0.99998	0.99999	1	0.99999	0.99999	0.99999	0.99999	1	1	1	0.99999	0.99999	0.99999	1	0.99999	0.99999	0.99999	0.99999	0.99999	0.99999	0.99999	1	0.99999	0.99999	0.99999	---	1	0.99998	0.99999	0.99999	0.99998	0.99999	0.99998	0.99999	0.99998	0.99999	0.99998	0.99998	0.99999	0.99999	0.99999	0.99998	0.99998	0.99999	0.99999	0.99998	0.99999	0.99999
Cl3aC6	0.99998	0.99998	0.99999	0.99999	0.99999	0.99999	0.99999	0.99999	0.99999	0.99999	1	1	1	1	1	1	1	1	1	1	1	0.99999	1	1	0.99998	0.99999	1	---	0.99999	0.99999	0.99999	0.99999	0.99999	0.99999	0.99999	0.99999	1	0.99999	0.99999	0.99999	0.99999	0.99999	0.99999	0.99999	0.99999	0.99999	0.99999	0.99999	1
SFc3	0.99998	0.99997	0.99998	0.99998	0.99998	0.99999	0.99998	0.99998	0.99998	0.99999	0.99999	0.99999	0.99999	0.99999	0.99999	1	0.99999	0.99999	1	1	1	0.99999	0.99999	1	0.99997	1	0.99998	0.99999	---	1	1	1	1	1	0.99999	1	0.99999	0.99998	1	1	1	1	0.99999	0.99999	1	1	1	1	1
SFf2	0.99997	0.99997	0.99998	0.99998	0.99998	0.99998	0.99998	0.99998	0.99998	0.99998	0.99999	0.99999	0.99999	0.99999	0.99999	0.99999	0.99999	0.99999	0.99999	0.99999	1	0.99999	0.99999	1	0.99997	1	0.99999	0.99999	1	---	1	1	1	1	1	1	1	0.99998	1	1	1	1	0.99999	0.99999	1	1	1	1	1
Appf3	0.99997	0.99997	0.99998	0.99998	0.99998	0.99999	0.99998	0.99998	0.99998	0.99999	0.99999	0.99999	1	1	0.99999	0.99999	0.99999	1	1	1	1	0.99999	0.99999	1	0.99997	1	0.99999	0.99999	1	1	---	1	1	1	1	1	1	0.99999	1	1	1	1	0.99999	0.99999	1	1	1	1	1
SFf4	0.99997	0.99997	0.99998	0.99997	0.99998	0.99998	0.99998	0.99998	0.99998	0.99998	0.99998	0.99999	0.99999	0.99999	0.99999	0.99999	0.99999	0.99999	0.99999	0.99999	1	0.99999	0.99999	1	0.99997	0.99999	0.99998	0.99999	1	1	1	---	1	1	0.99999	1	1	0.99998	1	1	1	1	0.99999	0.99999	1	1	1	1	1
SFf12	0.99998	0.99997	0.99998	0.99998	0.99998	0.99999	0.99998	0.99999	0.99998	0.99999	0.99999	0.99999	0.99999	1	0.99999	1	0.99999	1	1	1	1	1	0.99999	1	0.99998	1	0.99999	0.99999	1	1	1	1	---	1	1	1	1	0.99999	1	1	1	1	0.99999	1	1	1	1	1	1
SFf20	0.99997	0.99997	0.99998	0.99998	0.99998	0.99998	0.99998	0.99998	0.99998	0.99998	0.99999	0.99999	0.99999	0.99999	0.99999	0.99999	0.99999	0.99999	0.99999	1	1	0.99999	0.99999	1	0.99997	0.99999	0.99998	0.99999	1	1	1	1	1	---	0.99999	1	1	0.99998	1	1	1	1	0.99999	0.99999	1	1	1	1	1
SFf7	0.99997	0.99997	0.99998	0.99998	0.99999	0.99999	0.99998	0.99999	0.99998	0.99999	0.99999	0.99999	1	1	0.99999	0.99999	0.99999	1	0.99999	1	1	1	0.99999	1	0.99998	0.99999	0.99999	0.99999	0.99999	1	1	0.99999	1	0.99999	---	0.99999	1	0.99998	0.99999	0.99999	0.99999	1	0.99999	0.99999	1	1	0.99999	0.99999	1
SFf23	0.99997	0.99997	0.99998	0.99997	0.99998	0.99998	0.99998	0.99998	0.99998	0.99998	0.99998	0.99999	0.99999	0.99999	0.99999	0.99999	0.99999	0.99999	0.99999	0.99999	1	0.99999	0.99999	1	0.99997	1	0.99998	0.99999	1	1	1	1	1	1	0.99999	---	1	0.99998	1	1	1	1	0.99999	0.99999	1	1	1	1	1
SFf10	0.99997	0.99997	0.99998	0.99998	0.99999	0.99999	0.99998	0.99999	0.99999	0.99999	0.99999	0.99999	1	1	0.99999	0.99999	0.99999	1	1	1	1	0.99999	0.99999	1	0.99998	0.99999	0.99999	1	0.99999	1	1	1	1	1	1	1	---	0.99999	0.99999	1	1	1	0.99999	0.99999	1	1	0.99999	1	1
SRR2724076	0.99997	0.99997	0.99998	0.99998	0.99998	0.99998	0.99998	0.99999	0.99998	0.99999	0.99999	0.99999	0.99998	0.99999	0.99999	0.99999	0.99998	0.99999	0.99999	0.99999	0.99999	0.99999	0.99999	0.99999	0.99997	0.99998	0.99998	0.99999	0.99998	0.99998	0.99999	0.99998	0.99999	0.99998	0.99998	0.99998	0.99999	---	0.99998	0.99998	0.99999	0.99999	0.99998	0.99998	0.99998	0.99999	0.99999	0.99998	0.99998
AppC4	0.99998	0.99997	0.99998	0.99998	0.99998	0.99998	0.99998	0.99998	0.99998	0.99998	0.99999	0.99999	0.99999	0.99999	0.99999	1	0.99999	0.99999	1	0.99999	0.99999	0.99999	0.99999	0.99999	0.99997	1	0.99998	0.99999	1	1	1	1	1	1	0.99999	1	0.99999	0.99998	---	0.99999	1	1	0.99999	0.99999	1	1	1	1	1
SFf19	0.99997	0.99997	0.99998	0.99998	0.99998	0.99998	0.99998	0.99998	0.99998	0.99998	0.99999	0.99999	0.99999	0.99999	0.99999	0.99999	0.99999	1	0.99999	1	1	0.99999	0.99999	1	0.99997	1	0.99999	0.99999	1	1	1	1	1	1	0.99999	1	1	0.99998	0.99999	---	1	1	0.99999	0.99999	1	1	1	1	1
SFf6	0.99997	0.99997	0.99998	0.99998	0.99998	0.99998	0.99998	0.99998	0.99998	0.99998	0.99999	0.99999	0.99999	0.99999	0.99999	0.99999	0.99999	1	1	1	1	0.99999	0.99999	1	0.99997	1	0.99999	0.99999	1	1	1	1	1	1	0.99999	1	1	0.99999	1	1	---	1	0.99999	0.99999	1	1	1	1	1
SFf21	0.99998	0.99998	0.99998	0.99998	0.99999	0.99999	0.99998	0.99999	0.99998	0.99999	0.99999	0.99999	0.99999	1	1	1	0.99999	1	1	1	1	1	0.99999	1	0.99998	1	0.99999	0.99999	1	1	1	1	1	1	1	1	1	0.99999	1	1	1	---	0.99999	1	1	1	1	1	1
Cl3C2	0.99997	0.99997	0.99998	0.99998	0.99998	0.99998	0.99998	0.99998	0.99998	0.99998	0.99999	0.99999	0.99999	0.99999	0.99999	0.99999	0.99999	0.99999	0.99999	0.99999	0.99999	0.99999	0.99999	0.99999	0.99997	0.99999	0.99998	0.99999	0.99999	0.99999	0.99999	0.99999	0.99999	0.99999	0.99999	0.99999	0.99999	0.99998	0.99999	0.99999	0.99999	0.99999	---	0.99999	0.99999	0.99999	0.99999	0.99999	0.99999
SFf13	0.99997	0.99997	0.99998	0.99997	0.99998	0.99998	0.99998	0.99998	0.99998	0.99998	0.99998	0.99999	0.99999	0.99999	0.99999	0.99999	0.99999	0.99999	0.99999	0.99999	0.99999	0.99999	0.99999	0.99999	0.99997	0.99999	0.99998	0.99999	0.99999	0.99999	0.99999	0.99999	1	0.99999	0.99999	0.99999	0.99999	0.99998	0.99999	0.99999	0.99999	1	0.99999	---	0.99999	1	0.99999	0.99999	0.99999
SFf8	0.99997	0.99997	0.99998	0.99998	0.99998	0.99998	0.99998	0.99998	0.99998	0.99998	0.99999	0.99999	0.99999	0.99999	0.99999	0.99999	0.99999	1	1	1	1	0.99999	0.99999	1	0.99997	1	0.99999	0.99999	1	1	1	1	1	1	1	1	1	0.99998	1	1	1	1	0.99999	0.99999	---	1	1	1	1
SFf14	0.99998	0.99997	0.99998	0.99998	0.99999	0.99999	0.99998	0.99999	0.99998	0.99999	0.99999	0.99999	1	1	0.99999	1	0.99999	1	1	1	1	1	0.99999	1	0.99998	1	0.99999	0.99999	1	1	1	1	1	1	1	1	1	0.99999	1	1	1	1	0.99999	1	1	---	1	1	1
SFf18	0.99997	0.99997	0.99998	0.99998	0.99998	0.99998	0.99998	0.99998	0.99998	0.99998	0.99999	0.99999	0.99999	0.99999	0.99999	0.99999	0.99999	0.99999	0.99999	1	1	0.99999	0.99999	1	0.99997	1	0.99998	0.99999	1	1	1	1	1	1	0.99999	1	0.99999	0.99999	1	1	1	1	0.99999	0.99999	1	1	---	1	1
CL3bf1	0.99998	0.99997	0.99998	0.99998	0.99998	0.99999	0.99998	0.99998	0.99998	0.99998	0.99999	0.99999	0.99999	0.99999	0.99999	1	0.99999	0.99999	1	1	1	0.99999	0.99999	1	0.99997	1	0.99999	0.99999	1	1	1	1	1	1	0.99999	1	1	0.99998	1	1	1	1	0.99999	0.99999	1	1	1	---	1
Cl4f1	0.99998	0.99997	0.99998	0.99998	0.99999	0.99999	0.99998	0.99998	0.99998	0.99999	0.99999	0.99999	1	0.99999	0.99999	1	0.99999	1	1	1	1	0.99999	0.99999	1	0.99998	1	0.99999	1	1	1	1	1	1	1	1	1	1	0.99998	1	1	1	1	0.99999	0.99999	1	1	1	1	---
SFf9	0.99998	0.99997	0.99998	0.99998	0.99998	0.99999	0.99998	0.99998	0.99998	0.99999	0.99999	0.99999	0.99999	1	0.99999	0.99999	0.99999	1	0.99999	1	1	0.99999	0.99999	1	0.99997	1	0.99999	0.99999	1	1	1	1	1	1	1	1	1	0.99999	1	1	1	1	0.99999	1	1	1	1	1	1
Cl4C8	0.99998	0.99997	0.99997	0.99997	0.99998	0.99998	0.99997	0.99997	0.99997	0.99998	0.99998	0.99999	0.99999	0.99999	0.99999	0.99999	0.99999	0.99999	0.99999	0.99999	0.99999	0.99999	0.99998	0.99999	0.99996	0.99999	0.99998	0.99999	0.99999	0.99999	0.99999	0.99999	0.99999	0.99999	0.99999	0.99999	0.99999	0.99998	0.99999	0.99999	0.99999	0.99999	0.99999	0.99999	0.99999	0.99999	0.99999	0.99999	0.99999
Cl4C1	0.99997	0.99997	0.99997	0.99997	0.99998	0.99998	0.99997	0.99998	0.99998	0.99998	0.99998	0.99999	0.99999	0.99999	0.99999	0.99999	0.99999	0.99999	0.99999	0.99999	0.99999	0.99999	0.99998	0.99999	0.99997	0.99999	0.99998	0.99999	0.99999	0.99999	0.99999	0.99999	0.99999	0.99999	0.99999	1	0.99999	0.99999	0.99999	0.99999	1	0.99999	0.99999	0.99999	1	1	1	1	0.99999
Cl4C5	0.99997	0.99997	0.99996	0.99996	0.99997	0.99997	0.99996	0.99996	0.99996	0.99997	0.99997	0.99998	0.99998	0.99998	0.99997	0.99998	0.99998	0.99998	0.99998	0.99998	0.99998	0.99998	0.99997	0.99998	0.99995	0.99998	0.99997	0.99998	0.99999	0.99998	0.99998	0.99999	0.99998	0.99999	0.99998	0.99999	0.99998	0.99997	0.99999	0.99998	0.99999	0.99998	0.99998	0.99998	0.99999	0.99999	0.99999	0.99999	0.99999
Cl3aC2	0.99992	0.99993	0.99995	0.99995	0.99995	0.99995	0.99995	0.99996	0.99995	0.99996	0.99995	0.99996	0.99995	0.99995	0.99996	0.99995	0.99995	0.99995	0.99995	0.99995	0.99995	0.99996	0.99996	0.99995	0.99995	0.99995	0.99996	0.99995	0.99995	0.99995	0.99995	0.99995	0.99995	0.99995	0.99995	0.99994	0.99995	0.99995	0.99995	0.99995	0.99995	0.99995	0.99995	0.99994	0.99995	0.99995	0.99995	0.99995	0.99995
Cl3f13	0.99991	0.99992	0.99994	0.99994	0.99993	0.99994	0.99993	0.99994	0.99994	0.99995	0.99994	0.99993	0.99994	0.99994	0.99994	0.99993	0.99994	0.99994	0.99994	0.99994	0.99994	0.99994	0.99994	0.99994	0.99994	0.99993	0.99994	0.99993	0.99993	0.99993	0.99993	0.99993	0.99993	0.99993	0.99993	0.99993	0.99994	0.99993	0.99993	0.99993	0.99993	0.99993	0.99993	0.99993	0.99993	0.99993	0.99993	0.99993	0.99993
Cl3f14	0.99992	0.99992	0.99994	0.99994	0.99994	0.99994	0.99993	0.99994	0.99994	0.99995	0.99994	0.99994	0.99995	0.99995	0.99995	0.99995	0.99995	0.99995	0.99995	0.99995	0.99995	0.99995	0.99995	0.99995	0.99993	0.99995	0.99995	0.99995	0.99995	0.99995	0.99995	0.99995	0.99995	0.99995	0.99995	0.99995	0.99995	0.99994	0.99995	0.99995	0.99995	0.99995	0.99994	0.99994	0.99995	0.99995	0.99995	0.99995	0.99995
Cl3C7	0.99992	0.99993	0.99994	0.99994	0.99994	0.99994	0.99994	0.99994	0.99994	0.99995	0.99994	0.99994	0.99994	0.99994	0.99994	0.99994	0.99994	0.99994	0.99994	0.99994	0.99994	0.99994	0.99994	0.99994	0.99994	0.99994	0.99995	0.99994	0.99994	0.99993	0.99994	0.99993	0.99994	0.99993	0.99993	0.99993	0.99994	0.99993	0.99994	0.99993	0.99993	0.99994	0.99993	0.99993	0.99994	0.99994	0.99993	0.99993	0.99994
Cl3f10	0.99992	0.99993	0.99994	0.99994	0.99994	0.99994	0.99994	0.99994	0.99994	0.99995	0.99995	0.99994	0.99994	0.99994	0.99994	0.99994	0.99995	0.99994	0.99994	0.99994	0.99994	0.99995	0.99995	0.99994	0.99994	0.99994	0.99995	0.99994	0.99994	0.99994	0.99994	0.99994	0.99994	0.99994	0.99994	0.99993	0.99994	0.99993	0.99994	0.99994	0.99994	0.99994	0.99993	0.99993	0.99994	0.99994	0.99994	0.99994	0.99994
Cl3f4	0.99992	0.99992	0.99994	0.99994	0.99994	0.99994	0.99993	0.99994	0.99994	0.99995	0.99994	0.99994	0.99995	0.99994	0.99994	0.99994	0.99995	0.99994	0.99995	0.99995	0.99994	0.99995	0.99994	0.99994	0.99993	0.99994	0.99995	0.99994	0.99994	0.99994	0.99994	0.99994	0.99994	0.99994	0.99994	0.99994	0.99995	0.99993	0.99995	0.99994	0.99994	0.99994	0.99994	0.99994	0.99994	0.99994	0.99994	0.99994	0.99994
Cl3aC4	0.99992	0.99992	0.99994	0.99994	0.99994	0.99994	0.99993	0.99994	0.99994	0.99995	0.99995	0.99995	0.99995	0.99995	0.99995	0.99995	0.99995	0.99995	0.99995	0.99995	0.99996	0.99996	0.99995	0.99996	0.99994	0.99995	0.99995	0.99995	0.99995	0.99996	0.99996	0.99996	0.99996	0.99996	0.99996	0.99996	0.99996	0.99995	0.99996	0.99996	0.99996	0.99996	0.99995	0.99995	0.99996	0.99996	0.99996	0.99996	0.99996
Cl3f8	0.99991	0.99992	0.99994	0.99994	0.99993	0.99994	0.99993	0.99994	0.99994	0.99995	0.99994	0.99994	0.99994	0.99994	0.99994	0.99994	0.99995	0.99994	0.99994	0.99995	0.99994	0.99995	0.99994	0.99994	0.99994	0.99994	0.99995	0.99994	0.99994	0.99994	0.99995	0.99994	0.99994	0.99994	0.99994	0.99994	0.99995	0.99993	0.99994	0.99994	0.99994	0.99994	0.99994	0.99994	0.99994	0.99994	0.99994	0.99994	0.99995
Cl3f9	0.99992	0.99992	0.99994	0.99994	0.99993	0.99994	0.99993	0.99994	0.99994	0.99994	0.99994	0.99994	0.99995	0.99994	0.99994	0.99994	0.99995	0.99994	0.99995	0.99995	0.99994	0.99995	0.99994	0.99994	0.99993	0.99995	0.99994	0.99994	0.99995	0.99995	0.99995	0.99994	0.99994	0.99994	0.99994	0.99994	0.99995	0.99993	0.99995	0.99994	0.99995	0.99994	0.99994	0.99994	0.99994	0.99995	0.99994	0.99994	0.99995
Cl3f1	0.99991	0.99992	0.99994	0.99994	0.99993	0.99994	0.99993	0.99994	0.99994	0.99994	0.99994	0.99994	0.99994	0.99994	0.99994	0.99994	0.99994	0.99994	0.99994	0.99994	0.99994	0.99994	0.99994	0.99994	0.99994	0.99994	0.99994	0.99994	0.99994	0.99994	0.99994	0.99994	0.99994	0.99994	0.99994	0.99994	0.99994	0.99993	0.99994	0.99994	0.99994	0.99994	0.99993	0.99993	0.99994	0.99994	0.99994	0.99994	0.99994
Cl3f7	0.99991	0.99992	0.99994	0.99995	0.99994	0.99994	0.99994	0.99994	0.99995	0.99995	0.99994	0.99993	0.99993	0.99994	0.99994	0.99993	0.99994	0.99993	0.99993	0.99994	0.99993	0.99994	0.99994	0.99993	0.99994	0.99993	0.99995	0.99993	0.99992	0.99992	0.99993	0.99992	0.99992	0.99992	0.99993	0.99992	0.99993	0.99993	0.99992	0.99992	0.99992	0.99992	0.99992	0.99992	0.99992	0.99993	0.99992	0.99992	0.99993
Cl3C4	0.99993	0.99993	0.99993	0.99993	0.99993	0.99993	0.99993	0.99993	0.99994	0.99994	0.99994	0.99993	0.99994	0.99993	0.99993	0.99993	0.99994	0.99993	0.99994	0.99993	0.99993	0.99993	0.99993	0.99993	0.99993	0.99993	0.99994	0.99993	0.99993	0.99993	0.99993	0.99992	0.99993	0.99992	0.99993	0.99992	0.99993	0.99992	0.99993	0.99992	0.99993	0.99993	0.99992	0.99992	0.99993	0.99993	0.99993	0.99993	0.99993
Cl3f6	0.99992	0.99992	0.99993	0.99993	0.99993	0.99994	0.99993	0.99994	0.99994	0.99994	0.99994	0.99994	0.99995	0.99994	0.99994	0.99994	0.99995	0.99994	0.99995	0.99995	0.99995	0.99995	0.99994	0.99995	0.99993	0.99995	0.99994	0.99994	0.99995	0.99995	0.99995	0.99995	0.99995	0.99995	0.99994	0.99994	0.99995	0.99994	0.99995	0.99995	0.99995	0.99995	0.99994	0.99994	0.99995	0.99995	0.99995	0.99995	0.99995
Cl3f3	0.99991	0.99992	0.99993	0.99993	0.99993	0.99993	0.99993	0.99993	0.99993	0.99994	0.99994	0.99994	0.99994	0.99994	0.99994	0.99994	0.99994	0.99994	0.99994	0.99994	0.99994	0.99994	0.99994	0.99994	0.99993	0.99994	0.99994	0.99994	0.99994	0.99995	0.99995	0.99994	0.99994	0.99994	0.99994	0.99994	0.99994	0.99993	0.99995	0.99994	0.99994	0.99994	0.99994	0.99994	0.99994	0.99994	0.99994	0.99994	0.99994
Cl3C5	0.99992	0.99992	0.99993	0.99993	0.99993	0.99994	0.99993	0.99994	0.99994	0.99994	0.99994	0.99994	0.99994	0.99994	0.99995	0.99994	0.99994	0.99995	0.99994	0.99995	0.99995	0.99995	0.99994	0.99995	0.99994	0.99994	0.99994	0.99994	0.99994	0.99994	0.99994	0.99994	0.99995	0.99994	0.99994	0.99994	0.99995	0.99994	0.99994	0.99994	0.99994	0.99995	0.99994	0.99993	0.99994	0.99995	0.99995	0.99994	0.99994
Cl3f2	0.99991	0.99992	0.99993	0.99993	0.99993	0.99993	0.99993	0.99993	0.99994	0.99994	0.99994	0.99994	0.99995	0.99994	0.99994	0.99994	0.99994	0.99994	0.99994	0.99994	0.99994	0.99994	0.99994	0.99994	0.99993	0.99994	0.99994	0.99994	0.99994	0.99995	0.99995	0.99994	0.99994	0.99994	0.99994	0.99994	0.99995	0.99993	0.99994	0.99994	0.99994	0.99994	0.99994	0.99993	0.99994	0.99994	0.99994	0.99994	0.99995
Cl3f12	0.99991	0.99992	0.99993	0.99993	0.99993	0.99994	0.99993	0.99994	0.99994	0.99994	0.99994	0.99994	0.99995	0.99994	0.99994	0.99994	0.99995	0.99994	0.99995	0.99995	0.99994	0.99995	0.99994	0.99994	0.99993	0.99995	0.99994	0.99994	0.99995	0.99995	0.99995	0.99994	0.99994	0.99994	0.99994	0.99994	0.99995	0.99994	0.99995	0.99994	0.99995	0.99994	0.99994	0.99994	0.99995	0.99995	0.99994	0.99994	0.99995
Cl3f5	0.99991	0.99992	0.99993	0.99994	0.99993	0.99994	0.99993	0.99994	0.99994	0.99994	0.99994	0.99994	0.99994	0.99994	0.99994	0.99994	0.99994	0.99994	0.99994	0.99994	0.99994	0.99994	0.99994	0.99994	0.99993	0.99994	0.99994	0.99994	0.99994	0.99994	0.99994	0.99994	0.99994	0.99994	0.99994	0.99994	0.99994	0.99993	0.99994	0.99994	0.99994	0.99994	0.99993	0.99993	0.99994	0.99994	0.99994	0.99994	0.99994
Cl3f11	0.99991	0.99992	0.99993	0.99993	0.99993	0.99993	0.99993	0.99993	0.99994	0.99994	0.99994	0.99994	0.99994	0.99994	0.99994	0.99994	0.99994	0.99994	0.99994	0.99994	0.99994	0.99994	0.99994	0.99994	0.99992	0.99994	0.99994	0.99994	0.99994	0.99994	0.99995	0.99994	0.99994	0.99994	0.99994	0.99994	0.99995	0.99993	0.99994	0.99994	0.99994	0.99994	0.99994	0.99994	0.99994	0.99994	0.99994	0.99994	0.99994
Cl3f15	0.9999	0.99991	0.99992	0.99992	0.99992	0.99993	0.99992	0.99993	0.99993	0.99993	0.99993	0.99993	0.99993	0.99993	0.99993	0.99993	0.99993	0.99993	0.99993	0.99993	0.99993	0.99994	0.99993	0.99993	0.99993	0.99993	0.99993	0.99993	0.99993	0.99993	0.99993	0.99993	0.99993	0.99993	0.99993	0.99993	0.99993	0.99993	0.99993	0.99993	0.99993	0.99993	0.99992	0.99993	0.99993	0.99993	0.99993	0.99993	0.99993
Cl3aC3	0.99982	0.99983	0.99986	0.99986	0.99985	0.99986	0.99985	0.99986	0.99986	0.99986	0.99986	0.99986	0.99986	0.99986	0.99986	0.99986	0.99986	0.99986	0.99986	0.99987	0.99986	0.99987	0.99987	0.99986	0.99986	0.99986	0.99987	0.99986	0.99986	0.99986	0.99986	0.99986	0.99986	0.99986	0.99986	0.99986	0.99987	0.99985	0.99986	0.99986	0.99986	0.99986	0.99986	0.99985	0.99986	0.99986	0.99986	0.99986	0.99986
Cl3aC1	0.99968	0.9997	0.99973	0.99974	0.99973	0.99973	0.99972	0.99974	0.99974	0.99974	0.99974	0.99972	0.99973	0.99973	0.99973	0.99972	0.99974	0.99972	0.99973	0.99973	0.99972	0.99974	0.99974	0.99972	0.99974	0.99971	0.99975	0.99973	0.99971	0.99972	0.99972	0.99971	0.99972	0.99971	0.99973	0.99971	0.99973	0.99972	0.99971	0.99971	0.99971	0.99971	0.9997	0.9997	0.99971	0.99972	0.99971	0.99971	0.99972
411	0.99991	0.9999	0.99989	0.99987	0.99989	0.99989	0.99989	0.99989	0.99988	0.99988	0.99988	0.9999	0.99989	0.9999	0.99989	0.9999	0.99989	0.99989	0.9999	0.99989	0.9999	0.99989	0.99989	0.9999	0.99988	0.9999	0.99988	0.99989	0.9999	0.99989	0.99989	0.9999	0.9999	0.99989	0.99989	0.9999	0.99989	0.99988	0.9999	0.9999	0.99989	0.9999	0.99989	0.9999	0.9999	0.9999	0.99989	0.9999	0.99989
LL195	0.99984	0.99984	0.99984	0.99983	0.99984	0.99984	0.99984	0.99984	0.99983	0.99983	0.99983	0.99984	0.99983	0.99984	0.99983	0.99984	0.99983	0.99983	0.99984	0.99983	0.99983	0.99983	0.99983	0.99983	0.99983	0.99983	0.99982	0.99983	0.99983	0.99982	0.99982	0.99982	0.99982	0.99982	0.99983	0.99982	0.99983	0.99983	0.99982	0.99983	0.99982	0.99983	0.99982	0.99983	0.99982	0.99982	0.99982	0.99983	0.99982
F2365	0.99984	0.99984	0.99984	0.99983	0.99984	0.99983	0.99983	0.99984	0.99983	0.99983	0.99982	0.99983	0.99982	0.99983	0.99983	0.99983	0.99982	0.99982	0.99982	0.99982	0.99982	0.99982	0.99983	0.99982	0.99983	0.99982	0.99982	0.99982	0.99981	0.9998	0.99981	0.99981	0.99981	0.9998	0.99981	0.9998	0.99981	0.99982	0.9998	0.99981	0.9998	0.99982	0.9998	0.99981	0.9998	0.99981	0.9998	0.99981	0.99981
07PF0776	0.99981	0.9998	0.9998	0.99979	0.99981	0.9998	0.9998	0.9998	0.9998	0.9998	0.99979	0.9998	0.99979	0.9998	0.99979	0.9998	0.99979	0.99979	0.9998	0.99979	0.99979	0.99979	0.99979	0.99979	0.9998	0.99979	0.99979	0.99979	0.99978	0.99978	0.99978	0.99978	0.99978	0.99977	0.99979	0.99977	0.99979	0.9998	0.99978	0.99978	0.99977	0.99979	0.99978	0.99979	0.99978	0.99978	0.99978	0.99978	0.99978
Clip80459	0.99983	0.99983	0.99983	0.99983	0.99983	0.99983	0.99983	0.99982	0.99982	0.99982	0.99982	0.99982	0.99981	0.99982	0.99982	0.99981	0.99982	0.99982	0.99982	0.99981	0.99981	0.99981	0.99982	0.99981	0.99982	0.99981	0.99982	0.99981	0.9998	0.9998	0.9998	0.9998	0.9998	0.99979	0.99981	0.99979	0.99981	0.99981	0.9998	0.9998	0.99979	0.9998	0.99979	0.9998	0.9998	0.9998	0.99979	0.9998	0.9998
L312	0.99982	0.99982	0.99982	0.99981	0.99982	0.99981	0.99982	0.99981	0.99981	0.99981	0.99981	0.9998	0.99979	0.99981	0.9998	0.9998	0.9998	0.9998	0.9998	0.99979	0.99979	0.99979	0.9998	0.99979	0.99981	0.99979	0.9998	0.99979	0.99978	0.99977	0.99978	0.99977	0.99978	0.99977	0.99979	0.99977	0.99979	0.99979	0.99977	0.99978	0.99977	0.99978	0.99977	0.99978	0.99977	0.99978	0.99977	0.99978	0.99978
Aus4	0.9999	0.99989	0.99988	0.99987	0.99989	0.99988	0.99988	0.99987	0.99988	0.99988	0.99987	0.99987	0.99987	0.99987	0.99987	0.99987	0.99987	0.99987	0.99987	0.99987	0.99987	0.99987	0.99987	0.99987	0.99987	0.99987	0.99987	0.99987	0.99986	0.99986	0.99986	0.99986	0.99986	0.99986	0.99986	0.99986	0.99986	0.99986	0.99986	0.99985	0.99985	0.99986	0.99986	0.99986	0.99986	0.99986	0.99985	0.99986	0.99986
Aus3	0.9999	0.99989	0.99988	0.99987	0.99989	0.99988	0.99988	0.99987	0.99988	0.99988	0.99987	0.99988	0.99987	0.99987	0.99987	0.99987	0.99987	0.99987	0.99987	0.99987	0.99987	0.99987	0.99987	0.99987	0.99988	0.99987	0.99987	0.99987	0.99986	0.99985	0.99986	0.99986	0.99986	0.99986	0.99986	0.99985	0.99986	0.99986	0.99986	0.99985	0.99985	0.99986	0.99986	0.99986	0.99986	0.99986	0.99985	0.99986	0.99986
Aus2	0.9999	0.99989	0.99987	0.99987	0.99988	0.99987	0.99988	0.99987	0.99987	0.99987	0.99987	0.99987	0.99987	0.99987	0.99986	0.99987	0.99986	0.99986	0.99987	0.99986	0.99986	0.99986	0.99986	0.99986	0.99987	0.99986	0.99986	0.99986	0.99986	0.99985	0.99985	0.99985	0.99985	0.99985	0.99986	0.99985	0.99986	0.99985	0.99986	0.99985	0.99985	0.99986	0.99986	0.99985	0.99985	0.99985	0.99985	0.99986	0.99986
SRR3102199	0.99987	0.99986	0.99985	0.99985	0.99986	0.99986	0.99985	0.99985	0.99986	0.99985	0.99986	0.99987	0.99987	0.99987	0.99987	0.99988	0.99987	0.99987	0.99988	0.99987	0.99987	0.99987	0.99986	0.99987	0.99983	0.99987	0.99986	0.99987	0.99987	0.99987	0.99988	0.99988	0.99987	0.99987	0.99987	0.99988	0.99987	0.99987	0.99987	0.99987	0.99987	0.99987	0.99987	0.99987	0.99987	0.99988	0.99988	0.99988	0.99987
SRR3096931	0.99984	0.99984	0.99983	0.99984	0.99984	0.99984	0.99983	0.99984	0.99984	0.99984	0.99984	0.99984	0.99984	0.99984	0.99984	0.99984	0.99984	0.99983	0.99984	0.99983	0.99983	0.99983	0.99983	0.99983	0.99981	0.99984	0.99984	0.99984	0.99983	0.99983	0.99984	0.99983	0.99983	0.99983	0.99983	0.99983	0.99984	0.99984	0.99983	0.99983	0.99983	0.99983	0.99983	0.99982	0.99983	0.99983	0.99983	0.99984	0.99984
Ext	0.99981	0.99982	0.99983	0.99983	0.99982	0.99982	0.99982	0.99983	0.99983	0.99982	0.99982	0.99981	0.99981	0.99981	0.99981	0.99981	0.99981	0.9998	0.9998	0.9998	0.9998	0.9998	0.99981	0.9998	0.99981	0.9998	0.99982	0.99981	0.99978	0.99978	0.99979	0.99977	0.99979	0.99978	0.99979	0.99978	0.9998	0.99982	0.99978	0.99978	0.99978	0.99979	0.99979	0.99978	0.99978	0.99979	0.99978	0.99979	0.99979
Aus1	0.99985	0.99985	0.99985	0.99985	0.99985	0.99984	0.99984	0.99985	0.99985	0.99985	0.99984	0.99984	0.99983	0.99984	0.99984	0.99983	0.99984	0.99983	0.99983	0.99983	0.99983	0.99984	0.99984	0.99983	0.99985	0.99983	0.99984	0.99983	0.99982	0.99982	0.99982	0.99981	0.99982	0.99981	0.99983	0.99981	0.99983	0.99983	0.99982	0.99982	0.99981	0.99983	0.99981	0.99982	0.99982	0.99982	0.99981	0.99982	0.99982
Cl4C3	0.99992	0.99989	0.99985	0.99985	0.99987	0.99986	0.99986	0.99985	0.99986	0.99986	0.99987	0.99988	0.99989	0.99987	0.99986	0.99989	0.99988	0.99987	0.99989	0.99988	0.99988	0.99987	0.99986	0.99988	0.99983	0.99989	0.99986	0.99988	0.99989	0.99989	0.99988	0.99989	0.99989	0.99989	0.99988	0.99989	0.99988	0.99986	0.9999	0.99988	0.99989	0.99989	0.99989	0.99988	0.99989	0.99988	0.99989	0.99989	0.99989
SRR3096925	0.99979	0.99979	0.9998	0.99979	0.99979	0.99979	0.99979	0.9998	0.9998	0.9998	0.99979	0.99979	0.9998	0.9998	0.9998	0.9998	0.9998	0.99979	0.9998	0.9998	0.9998	0.99981	0.9998	0.9998	0.9998	0.9998	0.9998	0.99979	0.9998	0.9998	0.99979	0.99979	0.9998	0.99979	0.9998	0.99979	0.9998	0.99979	0.9998	0.99979	0.99979	0.99979	0.99979	0.99979	0.99979	0.99979	0.9998	0.99979	0.99979
SRR3096919	0.99979	0.9998	0.99979	0.99979	0.9998	0.99979	0.99979	0.99979	0.99979	0.99979	0.99979	0.99979	0.99979	0.99979	0.99979	0.9998	0.9998	0.99979	0.9998	0.99979	0.99979	0.99979	0.99979	0.99979	0.99978	0.99979	0.99979	0.99979	0.99979	0.99979	0.99979	0.99978	0.99979	0.99978	0.99979	0.99978	0.99979	0.99977	0.99979	0.99978	0.99978	0.99979	0.99978	0.99977	0.99979	0.99978	0.99978	0.99979	0.99979
AppC5	0.99985	0.99984	0.99983	0.99982	0.99984	0.99983	0.99983	0.99983	0.99983	0.99983	0.99983	0.99984	0.99984	0.99984	0.99983	0.99985	0.99984	0.99984	0.99984	0.99984	0.99984	0.99984	0.99983	0.99984	0.99981	0.99985	0.99983	0.99984	0.99984	0.99984	0.99984	0.99984	0.99984	0.99984	0.99983	0.99984	0.99984	0.99983	0.99984	0.99984	0.99984	0.99984	0.99983	0.99983	0.99984	0.99984	0.99984	0.99985	0.99984
AppC7	0.99977	0.99977	0.99977	0.99977	0.99977	0.99977	0.99976	0.99977	0.99977	0.99977	0.99977	0.99976	0.99976	0.99977	0.99977	0.99977	0.99977	0.99976	0.99977	0.99977	0.99977	0.99977	0.99977	0.99977	0.99975	0.99976	0.99977	0.99977	0.99976	0.99976	0.99976	0.99976	0.99976	0.99976	0.99976	0.99975	0.99977	0.99976	0.99976	0.99975	0.99976	0.99976	0.99974	0.99975	0.99976	0.99976	0.99975	0.99976	0.99976
AppC6	0.99977	0.99976	0.99976	0.99975	0.99976	0.99976	0.99975	0.99976	0.99976	0.99976	0.99976	0.99976	0.99977	0.99977	0.99977	0.99978	0.99977	0.99977	0.99978	0.99977	0.99977	0.99978	0.99977	0.99977	0.99974	0.99978	0.99976	0.99977	0.99978	0.99978	0.99977	0.99978	0.99978	0.99978	0.99977	0.99977	0.99978	0.99976	0.99978	0.99977	0.99977	0.99977	0.99976	0.99976	0.99978	0.99977	0.99977	0.99978	0.99977
AppC9	0.99977	0.99976	0.99976	0.99975	0.99976	0.99976	0.99975	0.99975	0.99976	0.99976	0.99976	0.99976	0.99976	0.99977	0.99976	0.99977	0.99977	0.99976	0.99977	0.99976	0.99977	0.99977	0.99976	0.99977	0.99974	0.99977	0.99976	0.99976	0.99976	0.99977	0.99976	0.99977	0.99977	0.99976	0.99976	0.99976	0.99977	0.99976	0.99976	0.99976	0.99976	0.99976	0.99975	0.99975	0.99977	0.99976	0.99976	0.99977	0.99976
Appf4	0.99978	0.99977	0.99976	0.99976	0.99977	0.99976	0.99976	0.99976	0.99976	0.99976	0.99977	0.99977	0.99978	0.99978	0.99978	0.99978	0.99978	0.99978	0.99978	0.99978	0.99978	0.99978	0.99977	0.99978	0.99974	0.99978	0.99977	0.99978	0.99978	0.99979	0.99978	0.99979	0.99978	0.99978	0.99978	0.99978	0.99979	0.99977	0.99978	0.99978	0.99978	0.99978	0.99976	0.99977	0.99979	0.99978	0.99978	0.99979	0.99978
AppC3	0.99977	0.99976	0.99975	0.99975	0.99976	0.99975	0.99975	0.99975	0.99975	0.99975	0.99976	0.99976	0.99976	0.99977	0.99976	0.99977	0.99977	0.99976	0.99977	0.99977	0.99977	0.99977	0.99976	0.99977	0.99973	0.99977	0.99976	0.99977	0.99977	0.99977	0.99977	0.99977	0.99977	0.99977	0.99976	0.99977	0.99977	0.99976	0.99977	0.99976	0.99977	0.99977	0.99975	0.99976	0.99977	0.99977	0.99977	0.99977	0.99976
Appf1	0.99977	0.99975	0.99975	0.99974	0.99976	0.99975	0.99974	0.99975	0.99975	0.99975	0.99976	0.99976	0.99976	0.99977	0.99976	0.99977	0.99977	0.99976	0.99977	0.99977	0.99977	0.99977	0.99976	0.99977	0.99973	0.99977	0.99976	0.99976	0.99977	0.99977	0.99977	0.99977	0.99977	0.99977	0.99977	0.99977	0.99977	0.99976	0.99977	0.99977	0.99977	0.99977	0.99975	0.99976	0.99977	0.99977	0.99977	0.99978	0.99977
Appf5	0.99977	0.99976	0.99975	0.99975	0.99976	0.99975	0.99975	0.99975	0.99975	0.99975	0.99976	0.99976	0.99977	0.99977	0.99977	0.99977	0.99977	0.99977	0.99977	0.99977	0.99977	0.99977	0.99976	0.99977	0.99973	0.99977	0.99976	0.99977	0.99977	0.99978	0.99977	0.99978	0.99977	0.99978	0.99977	0.99977	0.99978	0.99976	0.99977	0.99977	0.99977	0.99977	0.99975	0.99976	0.99978	0.99977	0.99977	0.99978	0.99977
Appf2	0.99975	0.99975	0.99974	0.99974	0.99975	0.99974	0.99973	0.99974	0.99974	0.99974	0.99975	0.99975	0.99976	0.99976	0.99976	0.99976	0.99976	0.99976	0.99976	0.99976	0.99977	0.99977	0.99976	0.99977	0.99972	0.99976	0.99975	0.99976	0.99977	0.99977	0.99977	0.99978	0.99977	0.99977	0.99976	0.99977	0.99977	0.99976	0.99976	0.99977	0.99977	0.99977	0.99975	0.99976	0.99977	0.99977	0.99977	0.99977	0.99977
J1-220	0.9998	0.99981	0.99982	0.99981	0.99982	0.99981	0.99981	0.99981	0.99981	0.99981	0.99981	0.9998	0.9998	0.99981	0.9998	0.9998	0.99981	0.9998	0.99981	0.9998	0.99979	0.9998	0.9998	0.99979	0.99981	0.9998	0.99981	0.99979	0.99979	0.99979	0.99979	0.99978	0.99979	0.99978	0.99979	0.99978	0.99979	0.99979	0.99979	0.99978	0.99978	0.99979	0.99978	0.99979	0.99978	0.99979	0.99978	0.99979	0.99978
J1776	0.99971	0.99971	0.99974	0.99973	0.99974	0.99974	0.99974	0.99974	0.99973	0.99974	0.99973	0.99973	0.99972	0.99974	0.99974	0.99973	0.99973	0.99973	0.99973	0.99972	0.99972	0.99974	0.99974	0.99972	0.99975	0.99972	0.99973	0.99972	0.99972	0.99972	0.99972	0.99972	0.99972	0.99971	0.99973	0.99971	0.99972	0.99973	0.99971	0.99972	0.99972	0.99972	0.99971	0.99973	0.99971	0.99972	0.99972	0.99972	0.99972
J1926	0.99971	0.99972	0.99974	0.99973	0.99974	0.99974	0.99974	0.99974	0.99973	0.99974	0.99973	0.99973	0.99972	0.99974	0.99974	0.99973	0.99973	0.99973	0.99974	0.99973	0.99972	0.99974	0.99974	0.99972	0.99975	0.99972	0.99973	0.99972	0.99972	0.99972	0.99972	0.99972	0.99972	0.99971	0.99973	0.99971	0.99973	0.99973	0.99972	0.99972	0.99972	0.99972	0.99972	0.99973	0.99971	0.99972	0.99972	0.99972	0.99972
J1817	0.99971	0.99972	0.99974	0.99973	0.99974	0.99974	0.99974	0.99974	0.99973	0.99974	0.99973	0.99973	0.99972	0.99974	0.99974	0.99973	0.99973	0.99973	0.99974	0.99973	0.99972	0.99974	0.99974	0.99972	0.99975	0.99972	0.99974	0.99972	0.99972	0.99972	0.99972	0.99972	0.99972	0.99971	0.99973	0.99971	0.99973	0.99973	0.99971	0.99972	0.99972	0.99972	0.99971	0.99973	0.99971	0.99972	0.99972	0.99972	0.99972
Appf6	0.99968	0.99967	0.99968	0.99969	0.99969	0.99969	0.99969	0.9997	0.99969	0.9997	0.99969	0.99969	0.9997	0.99972	0.99971	0.9997	0.99969	0.99971	0.9997	0.99971	0.99971	0.99972	0.9997	0.99971	0.99968	0.9997	0.99969	0.99971	0.99971	0.99971	0.99971	0.99972	0.99971	0.99971	0.99971	0.99972	0.99971	0.9998	0.9997	0.99971	0.99972	0.99971	0.9997	0.99974	0.99971	0.99972	0.99972	0.99971	0.9997
J1816	0.99956	0.99957	0.99958	0.99958	0.99958	0.99958	0.99958	0.99958	0.99958	0.99958	0.99957	0.99957	0.99957	0.99958	0.99958	0.99957	0.99958	0.99957	0.99958	0.99957	0.99956	0.99959	0.99957	0.99956	0.99958	0.99956	0.99958	0.99956	0.99956	0.99956	0.99956	0.99956	0.99956	0.99955	0.99957	0.99956	0.99957	0.99957	0.99956	0.99956	0.99956	0.99957	0.99956	0.99957	0.99956	0.99957	0.99956	0.99956	0.99956
Scott_A	0.99957	0.99957	0.99958	0.99957	0.99958	0.99958	0.99957	0.99958	0.99957	0.99958	0.99957	0.99957	0.99956	0.99958	0.99957	0.99957	0.99958	0.99956	0.99957	0.99956	0.99956	0.99958	0.99957	0.99956	0.99957	0.99956	0.99958	0.99956	0.99956	0.99956	0.99956	0.99956	0.99956	0.99955	0.99957	0.99955	0.99956	0.99957	0.99956	0.99956	0.99956	0.99956	0.99955	0.99956	0.99955	0.99956	0.99956	0.99956	0.99956
[truncated: 58 more columns]
