# Supplementary material for: A clade of Listeria monocytogenes serotype 4b variant strains linked to recent listeriosis outbreaks associated with produce from a defined geographic region in the US
Source: PLoS One. 2017 May 2;12(5):e0176912. doi: 10.1371/journal.pone.0176912 (PMC5413027; doi:10.1371/journal.pone.0176912)
Supplement: S3 Table — SNP differences less than 70 are highlighted green. Clusters deemed related and highly related are highlighted by black and red borders, respectively. The highly related group generally corresponds to incident. (XLSX) [file pone.0176912.s003.xlsx]

## Sheet: Sheet1
	Appf1	Appf2	Appf4	Appf5	AppC6	AppC3	AppC5	AppC9	AppC7	411	SRR3096919	Cl3C2	Cl3C4	Cl3aC5	Cl3aC6	Cl3C1	Cl3aC4	Cl3aC2	Cl3f10	Cl3f13	Cl3f1	Cl3f3	Cl3f6	Cl3f4	Cl3f7	Cl3f15	Cl3f8	Cl3f5	Cl3C7	Cl3f2	Cl3f11	Cl3f12	Cl3C5	Cl3f14	Cl3f9	Cl3aC1	Cl3aC3	Cl3bf1	Cl4C1	Cl4C5	Cl4C2	Cl4C7	Cl4f1	Cl3_4C6	Cl4C9	Cl4C6	Cl4C3	Cl3_4C3	Cl4C8
Appf1	0	12	16	23	23	27	28	28	29	175	178	9552	9791	9769	9777	9775	9771	9770	9771	9771	9769	9770	9770	9771	9772	9773	9773	9774	9775	9768	9772	9772	9773	9773	9774	9774	9772	9773	9774	9775	9775	9776	9775	9777	9777	9776	9769	9772	9774
Appf2	12	0	12	31	31	32	36	55	42	188	185	9544	9786	9773	9774	9771	9766	9767	9768	9768	9766	9768	9768	9767	9769	9769	9770	9771	9771	9764	9768	9769	9769	9770	9771	9771	9770	9768	9771	9772	9772	9773	9772	9773	9773	9773	9765	9769	9771
Appf4	16	12	0	24	31	29	35	44	32	186	188	9516	9776	9759	9761	9758	9752	9754	9756	9755	9754	9755	9755	9755	9756	9756	9757	9758	9758	9754	9756	9757	9756	9757	9759	9758	9757	9758	9758	9759	9760	9761	9759	9761	9760	9761	9753	9759	9760
Appf5	23	31	24	0	46	50	55	67	66	201	189	9523	9795	9780	9781	9779	9774	9774	9776	9775	9774	9774	9774	9776	9776	9777	9777	9778	9779	9772	9777	9777	9777	9777	9779	9778	9776	9778	9778	9779	9780	9781	9779	9782	9781	9781	9774	9778	9777
AppC6	23	31	31	46	0	12	3	17	16	185	172	9374	9625	9602	9610	9608	9603	9603	9604	9604	9603	9603	9603	9604	9605	9606	9606	9607	9608	9602	9605	9605	9605	9606	9607	9607	9605	9606	9607	9608	9608	9609	9607	9610	9610	9609	9602	9607	9608
AppC3	27	32	29	50	12	0	10	15	15	185	161	9355	9588	9569	9576	9573	9569	9569	9570	9570	9569	9569	9570	9569	9571	9571	9572	9573	9573	9567	9571	9570	9572	9572	9573	9573	9571	9571	9573	9573	9574	9575	9574	9575	9575	9575	9568	9572	9576
AppC5	28	36	35	55	3	10	0	26	20	184	176	9382	9640	9619	9626	9623	9619	9618	9620	9619	9618	9618	9619	9620	9620	9621	9621	9622	9623	9617	9621	9621	9622	9621	9623	9622	9620	9622	9622	9624	9624	9625	9623	9626	9625	9625	9619	9621	9624
AppC9	28	55	44	67	17	15	26	0	26	190	161	9406	9657	9647	9641	9640	9636	9636	9636	9636	9634	9635	9636	9636	9637	9638	9638	9639	9640	9630	9637	9637	9639	9638	9639	9639	9637	9637	9639	9640	9640	9641	9640	9642	9642	9641	9634	9637	9639
AppC7	29	42	32	66	16	15	20	26	0	178	169	9393	9656	9637	9640	9639	9635	9634	9635	9635	9634	9634	9634	9635	9636	9637	9637	9638	9639	9631	9636	9636	9637	9637	9638	9638	9636	9637	9638	9639	9639	9640	9639	9641	9641	9640	9633	9637	9639
411	175	188	186	201	185	185	184	190	178	0	182	9519	9764	9733	9741	9737	9732	9734	9734	9734	9733	9734	9735	9733	9735	9735	9736	9737	9737	9731	9735	9735	9736	9737	9737	9738	9736	9736	9738	9738	9738	9739	9739	9739	9739	9740	9731	9741	9740
SRR3096919	178	185	188	189	172	161	176	161	169	182	0	9310	9570	9537	9544	9542	9537	9536	9537	9538	9537	9537	9537	9538	9539	9540	9540	9540	9540	9534	9539	9539	9539	9540	9540	9541	9539	9542	9542	9541	9542	9542	9542	9544	9544	9543	9537	9545	9541
Cl3C2	9552	9544	9516	9523	9374	9355	9382	9406	9393	9519	9310	0	101	65	71	67	64	62	63	63	64	64	64	64	64	64	65	65	65	66	66	66	66	66	66	67	68	68	68	68	68	68	69	69	69	70	72	72	72
Cl3C4	9791	9786	9776	9795	9625	9588	9640	9657	9656	9764	9570	101	0	60	54	50	46	46	44	44	44	44	45	44	45	45	46	46	45	47	47	47	46	48	47	49	49	48	48	49	49	49	50	50	49	52	51	45	51
Cl3aC5	9769	9773	9759	9780	9602	9569	9619	9647	9637	9733	9537	65	60	0	29	26	22	21	23	22	22	22	23	22	23	23	24	25	24	24	25	24	26	25	26	27	27	27	27	28	27	28	27	28	27	28	29	31	29
Cl3aC6	9777	9774	9761	9781	9610	9576	9626	9641	9640	9741	9544	71	54	29	0	20	16	14	16	15	15	15	16	16	16	17	17	18	18	17	18	18	20	18	19	20	20	21	20	21	20	21	20	22	21	21	23	24	22
Cl3C1	9775	9771	9758	9779	9608	9573	9623	9640	9639	9737	9542	67	50	26	20	0	12	12	12	12	12	12	13	12	13	13	14	14	13	14	15	15	15	16	15	17	17	17	18	17	17	17	18	18	17	20	19	21	20
Cl3aC4	9771	9766	9752	9774	9603	9569	9619	9636	9635	9732	9537	64	46	22	16	12	0	2	9	8	8	8	9	8	9	9	10	11	10	11	11	11	12	12	12	14	13	13	14	14	13	14	14	14	13	16	15	17	16
Cl3aC2	9770	9767	9754	9774	9603	9569	9618	9636	9634	9734	9536	62	46	21	14	12	2	0	7	7	7	8	8	8	8	9	9	9	10	9	10	11	11	10	10	11	12	13	12	12	12	12	12	14	13	14	16	16	15
Cl3f10	9771	9768	9756	9776	9604	9570	9620	9636	9635	9734	9537	63	44	23	16	12	9	7	0	0	1	0	1	1	1	1	2	2	1	3	3	2	5	3	3	6	7	7	7	7	7	7	8	8	8	8	10	11	10
Cl3f13	9771	9768	9755	9775	9604	9570	9619	9636	9635	9734	9538	63	44	22	15	12	8	7	0	0	0	0	1	0	1	1	2	2	1	2	3	3	5	3	3	6	7	7	7	7	7	7	7	8	7	9	9	11	9
Cl3f1	9769	9766	9754	9774	9603	9569	9618	9634	9634	9733	9537	64	44	22	15	12	8	7	1	0	0	0	1	0	1	1	2	2	2	2	3	3	6	3	4	7	7	7	7	8	7	8	7	8	7	9	9	11	9
Cl3f3	9770	9768	9755	9774	9603	9569	9618	9635	9634	9734	9537	64	44	22	15	12	8	8	0	0	0	0	2	0	1	1	2	2	2	2	3	3	6	3	3	6	7	7	7	7	7	7	7	8	7	9	9	11	9
Cl3f6	9770	9768	9755	9774	9603	9570	9619	9636	9634	9735	9537	64	45	23	16	13	9	8	1	1	1	2	0	1	2	0	3	3	3	3	4	3	6	4	4	7	8	8	8	8	8	8	8	9	8	9	11	12	10
Cl3f4	9771	9767	9755	9776	9604	9569	9620	9636	9635	9733	9538	64	44	22	16	12	8	8	1	0	0	0	1	0	1	1	2	3	2	3	3	2	6	4	4	8	7	7	8	8	7	8	8	8	7	9	9	11	10
Cl3f7	9772	9769	9756	9776	9605	9571	9620	9637	9636	9735	9539	64	45	23	16	13	9	8	1	1	1	1	2	1	0	2	3	3	2	3	4	4	6	4	4	7	8	8	8	8	8	8	8	9	8	10	10	12	10
Cl3f15	9773	9769	9756	9777	9606	9571	9621	9638	9637	9735	9540	64	45	23	17	13	9	9	1	1	1	1	0	1	2	0	3	3	2	4	4	4	6	5	4	8	8	8	9	8	8	8	9	9	8	11	10	12	11
Cl3f8	9773	9770	9757	9777	9606	9572	9621	9638	9637	9736	9540	65	46	24	17	14	10	9	2	2	2	2	3	2	3	3	0	4	3	4	5	5	7	5	5	8	9	9	9	9	9	9	9	10	9	11	11	13	11
Cl3f5	9774	9771	9758	9778	9607	9573	9622	9639	9638	9737	9540	65	46	25	18	14	11	9	2	2	2	2	3	3	3	3	4	0	3	5	5	5	7	5	5	8	9	9	9	9	9	9	10	10	10	11	12	13	12
Cl3C7	9775	9771	9758	9779	9608	9573	9623	9640	9639	9737	9540	65	45	24	18	13	10	10	1	1	2	2	3	2	2	2	3	3	0	5	4	4	7	5	4	8	8	8	9	8	8	8	10	9	9	11	12	12	12
Cl3f2	9768	9764	9754	9772	9602	9567	9617	9630	9631	9731	9534	66	47	24	17	14	11	9	3	2	2	2	3	3	3	4	4	5	5	0	5	5	9	5	6	9	9	10	9	10	9	10	9	11	10	10	12	13	11
Cl3f11	9772	9768	9756	9777	9605	9571	9621	9637	9636	9735	9539	66	47	25	18	15	11	10	3	3	3	3	4	3	4	4	5	5	4	5	0	5	8	0	6	9	10	10	10	10	10	10	10	11	10	11	12	14	12
Cl3f12	9772	9769	9757	9777	9605	9570	9621	9637	9636	9735	9539	66	47	24	18	15	11	11	2	3	3	3	3	2	4	4	5	5	4	5	5	0	7	7	5	10	10	9	11	9	9	9	11	10	10	11	11	13	12
Cl3C5	9773	9769	9756	9777	9605	9572	9622	9639	9637	9736	9539	66	46	26	20	15	12	11	5	5	6	6	6	6	6	6	7	7	7	9	8	7	0	9	8	9	8	10	11	10	10	10	12	11	11	12	14	14	15
Cl3f14	9773	9770	9757	9777	9606	9572	9621	9638	9637	9737	9540	66	48	25	18	16	12	10	3	3	3	3	4	4	4	5	5	5	5	5	0	7	9	0	6	9	10	11	10	10	10	10	10	12	11	12	13	14	12
Cl3f9	9774	9771	9759	9779	9607	9573	9623	9639	9638	9737	9540	66	47	26	19	15	12	10	3	3	4	3	4	4	4	4	5	5	4	6	6	5	8	6	0	9	10	10	10	10	10	10	11	11	11	11	13	14	13
Cl3aC1	9774	9771	9758	9778	9607	9573	9622	9639	9638	9738	9541	67	49	27	20	17	14	11	6	6	7	6	7	8	7	8	8	8	8	9	9	10	9	9	9	0	4	12	11	11	11	11	12	13	13	13	15	15	14
Cl3aC3	9772	9770	9757	9776	9605	9571	9620	9637	9636	9736	9539	68	49	27	20	17	13	12	7	7	7	7	8	7	8	8	9	9	8	9	10	10	8	10	10	4	0	12	12	12	12	12	12	13	12	14	14	16	13
Cl3bf1	9773	9768	9758	9778	9606	9571	9622	9637	9637	9736	9542	68	48	27	21	17	13	13	7	7	7	7	8	7	8	8	9	9	8	10	10	9	10	11	10	12	12	0	13	12	12	12	13	13	12	14	14	16	15
Cl4C1	9774	9771	9758	9778	9607	9573	9622	9639	9638	9738	9542	68	48	27	20	18	14	12	7	7	7	7	8	8	8	9	9	9	9	9	10	11	11	10	10	11	12	13	0	0	0	0	0	2	1	2	3	4	2
Cl4C5	9775	9772	9759	9779	9608	9573	9624	9640	9639	9738	9541	68	49	28	21	17	14	12	7	7	8	7	8	8	8	8	9	9	8	10	10	9	10	10	10	11	12	12	0	0	0	0	1	1	1	1	3	4	3
Cl4C2	9775	9772	9760	9780	9608	9574	9624	9640	9639	9738	9542	68	49	27	20	17	13	12	7	7	7	7	8	7	8	8	9	9	8	9	10	9	10	10	10	11	12	12	0	0	0	0	0	1	0	1	2	4	2
Cl4C7	9776	9773	9761	9781	9609	9575	9625	9641	9640	9739	9542	68	49	28	21	17	14	12	7	7	8	7	8	8	8	8	9	9	8	10	10	9	10	10	10	11	12	12	0	0	0	0	1	1	1	1	3	4	3
Cl4f1	9775	9772	9759	9779	9607	9574	9623	9640	9639	9739	9542	69	50	27	20	18	14	12	8	7	7	7	8	8	8	9	9	10	10	9	10	11	12	10	11	12	12	13	0	1	0	1	0	2	1	2	3	4	2
Cl3_4C6	9777	9773	9761	9782	9610	9575	9626	9642	9641	9739	9544	69	50	28	22	18	14	14	8	8	8	8	9	8	9	9	10	10	9	11	11	10	11	12	11	13	13	13	2	1	1	1	2	0	1	3	3	5	4
Cl4C9	9777	9773	9760	9781	9610	9575	9625	9642	9641	9739	9544	69	49	27	21	17	13	13	8	7	7	7	8	7	8	8	9	10	9	10	10	10	11	11	11	13	12	12	1	1	0	1	1	1	0	3	2	4	3
Cl4C6	9776	9773	9761	9781	9609	9575	9625	9641	9640	9740	9543	70	52	28	21	20	16	14	8	9	9	9	9	9	10	11	11	11	11	10	11	11	12	12	11	13	14	14	2	1	1	1	2	3	3	0	4	5	4
Cl4C3	9769	9765	9753	9774	9602	9568	9619	9634	9633	9731	9537	72	51	29	23	19	15	16	10	9	9	9	11	9	10	10	11	12	12	12	12	11	14	13	13	15	14	14	3	3	2	3	3	3	2	4	0	6	6
Cl4C8	9774	9771	9760	9777	9608	9576	9624	9639	9639	9740	9541	72	51	29	22	20	16	15	10	9	9	9	10	10	10	11	11	12	12	11	12	12	15	12	13	14	13	15	2	3	2	3	2	4	3	4	6	6	0
Cl4C4	9779	9776	9763	9783	9612	9578	9627	9644	9643	9743	9546	72	53	30	23	21	17	15	11	10	10	10	11	11	11	12	12	13	13	12	13	14	15	13	14	15	15	16	3	4	3	4	3	5	4	5	6	7	5
Cl3_4C3	9772	9769	9759	9778	9607	9572	9621	9637	9637	9741	9545	72	45	31	24	21	17	16	11	11	11	11	12	11	12	12	13	13	12	13	14	13	14	14	14	15	16	16	4	4	4	4	4	5	4	5	6	0	6
SRR1805362	9761	9758	9746	9765	9595	9561	9608	9625	9624	9725	9526	90	74	50	43	39	37	34	35	35	36	36	36	37	36	37	37	37	38	38	38	39	39	38	38	39	40	41	40	40	40	40	41	42	42	42	45	44	44
Appf6	9771	9769	9756	9775	9605	9571	9620	9636	9636	9735	9539	96	80	55	48	46	42	40	41	41	41	41	42	42	42	43	43	43	43	43	44	45	45	44	44	45	46	47	46	46	46	46	46	48	47	48	49	50	48
Appf3	9772	9769	9756	9776	9605	9571	9620	9637	9636	9736	9539	96	80	55	48	46	42	40	41	41	41	41	42	42	42	43	43	43	43	43	44	45	45	44	44	45	46	47	46	46	46	46	46	48	47	48	49	50	48
AppC8	9772	9769	9756	9776	9605	9571	9620	9637	9636	9736	9539	96	80	55	48	46	42	40	41	41	41	41	42	42	42	43	43	43	43	43	44	45	45	44	44	45	46	47	46	46	46	46	46	48	47	48	49	50	48
SRR2724076	9772	9769	9756	9776	9605	9571	9620	9637	9636	9736	9539	96	80	55	48	46	42	40	41	41	41	41	42	42	42	43	43	43	43	43	44	45	45	44	44	45	46	47	46	46	46	46	46	48	47	48	49	50	48
AppC4	9773	9770	9757	9777	9606	9572	9621	9638	9637	9737	9539	96	80	56	49	46	43	40	41	41	42	41	42	43	42	43	43	43	43	44	44	45	45	44	44	45	46	47	46	46	46	46	47	48	48	48	50	50	49
AppC10	9770	9767	9754	9774	9603	9569	9618	9635	9634	9734	9537	97	79	54	47	45	41	40	41	40	40	40	42	41	41	42	42	43	44	42	43	44	46	43	44	45	45	46	45	46	45	46	45	47	46	47	48	49	48
AppC1	9773	9770	9757	9777	9606	9572	9621	9638	9637	9737	9540	98	81	56	49	47	43	41	43	42	42	42	43	43	43	44	44	45	45	44	45	46	47	45	46	47	47	48	47	48	47	48	47	49	48	49	50	51	49
AppC2	9775	9772	9759	9779	9608	9574	9623	9640	9639	9739	9541	98	82	58	51	48	45	42	43	43	44	43	44	45	44	45	45	45	45	46	46	47	47	46	46	47	48	49	48	48	48	48	49	50	50	50	52	52	51
SFc4	9768	9765	9752	9772	9601	9567	9616	9633	9632	9732	9535	98	86	61	54	52	48	46	47	47	47	47	48	48	48	49	49	49	49	49	50	51	51	50	50	51	52	53	52	52	52	52	52	54	53	54	54	56	54
SRR2724067	9769	9765	9753	9773	9602	9567	9616	9633	9632	9732	9536	100	88	63	56	54	50	48	49	49	49	49	50	50	50	51	51	51	51	51	52	53	53	52	52	53	54	55	54	54	54	54	54	56	55	56	56	58	56
SRR2724066	9769	9766	9754	9774	9602	9567	9616	9633	9633	9732	9537	101	88	63	56	54	50	48	50	49	49	49	50	50	50	51	51	52	52	51	52	53	54	52	53	54	54	55	54	55	54	55	54	56	55	56	56	58	56
SFf4	9771	9769	9756	9775	9604	9570	9618	9635	9634	9735	9537	109	97	72	65	61	59	57	58	58	56	58	59	59	59	60	60	60	60	55	61	62	62	61	61	62	63	64	62	63	63	63	63	65	64	65	65	67	65
SFc3	9771	9769	9756	9775	9604	9570	9618	9635	9634	9735	9537	109	97	72	65	61	59	57	58	58	56	58	59	59	59	60	60	60	60	55	61	62	62	61	61	62	63	64	62	63	63	63	63	65	64	65	65	67	65
SFf6	9772	9770	9757	9776	9605	9571	9619	9636	9635	9736	9537	109	97	72	65	61	59	57	58	58	56	59	59	59	59	60	60	60	61	55	61	62	62	61	61	62	63	64	62	63	63	63	63	65	64	65	66	67	66
SFf21	9772	9770	9757	9776	9605	9571	9619	9636	9635	9736	9537	109	97	73	66	61	60	57	58	58	57	58	59	60	59	60	60	60	60	56	61	62	62	61	61	62	63	64	62	63	63	63	64	65	65	65	66	67	66
SFf3	9772	9770	9757	9776	9605	9571	9619	9636	9635	9736	9538	110	98	73	66	62	60	58	59	59	57	59	60	60	60	61	61	61	61	56	62	63	63	62	62	63	64	65	63	64	64	64	64	66	65	66	66	68	66
SFf12	9774	9772	9759	9778	9607	9573	9621	9638	9637	9738	9540	112	100	75	68	64	62	60	61	61	59	61	62	62	62	63	63	63	63	58	64	65	65	64	64	65	66	67	65	66	66	66	66	68	67	68	68	70	68
SFf20	9774	9772	9759	9778	9607	9573	9621	9638	9637	9738	9540	112	100	75	68	64	62	60	61	61	59	61	62	62	62	63	63	63	63	58	64	65	65	64	64	65	66	67	65	66	66	66	66	68	67	68	68	70	68
SFf10	9774	9772	9759	9778	9607	9573	9621	9638	9637	9738	9540	112	100	75	68	64	62	60	61	61	59	61	62	62	62	63	63	63	63	58	64	65	65	64	64	65	66	67	65	66	66	66	66	68	67	68	68	70	68
SFf18	9775	9773	9760	9779	9608	9574	9622	9639	9638	9739	9540	112	100	76	69	64	63	60	61	61	60	61	62	63	62	63	63	63	63	59	64	65	65	64	64	65	66	67	65	66	66	66	67	68	68	68	69	70	69
SFf22	9774	9772	9758	9779	9608	9574	9623	9639	9638	9739	9540	113	100	76	69	64	63	61	61	61	60	62	63	63	62	63	63	63	63	59	64	65	66	64	64	65	66	67	65	66	66	66	67	68	68	68	70	70	69
SFf7	9775	9773	9760	9779	9608	9574	9622	9638	9638	9739	9540	113	100	75	68	64	62	61	61	61	59	62	63	62	62	63	63	63	63	58	64	65	66	64	64	65	66	67	65	66	66	66	66	68	67	68	69	70	68
SFf14	9775	9773	9760	9779	9608	9574	9622	9639	9638	9739	9541	113	101	76	69	65	63	61	62	62	60	62	63	63	63	64	64	64	64	59	65	66	66	65	65	66	67	68	66	67	67	67	67	69	68	69	69	71	69
SFf9	9776	9774	9761	9780	9609	9575	9623	9640	9639	9740	9541	113	101	77	70	65	64	61	62	62	61	62	63	64	63	64	64	64	64	60	65	66	66	65	65	66	67	68	66	67	67	67	68	69	69	69	70	71	70
SFf23	9775	9773	9760	9779	9607	9573	9622	9639	9638	9739	9541	114	101	76	69	65	63	61	63	62	60	62	63	63	63	64	64	65	65	58	65	66	67	65	66	67	67	68	66	68	67	68	67	69	68	69	69	71	69
SFf13	9776	9774	9761	9780	9609	9575	9623	9640	9639	9740	9542	114	102	77	70	66	64	62	63	63	61	63	64	64	64	65	65	65	65	60	66	67	67	66	66	67	68	69	67	68	68	68	68	70	69	70	70	72	70
SFf5	9778	9776	9763	9782	9611	9577	9625	9642	9641	9742	9543	115	103	79	72	67	66	63	64	64	63	64	65	66	65	66	66	66	66	62	67	68	68	67	67	68	69	70	68	69	69	69	70	71	71	71	72	73	72
SFf8	9780	9777	9765	9784	9613	9579	9628	9645	9644	9744	9547	111	99	74	67	65	61	59	60	60	60	60	61	61	61	62	62	62	62	62	63	64	64	63	63	64	65	66	65	65	65	65	65	67	66	67	67	69	67
SFf19	9780	9777	9765	9784	9613	9579	9628	9645	9644	9744	9547	111	99	74	67	65	61	59	60	60	60	60	61	61	61	62	62	62	62	62	63	64	64	63	63	64	65	66	65	65	65	65	65	67	66	67	67	69	67
SFf15	9780	9777	9765	9784	9613	9579	9628	9645	9644	9744	9547	111	99	74	67	65	61	59	60	60	60	60	61	61	61	62	62	62	62	62	63	64	64	63	63	64	65	66	65	65	65	65	65	67	66	67	67	69	67
SFc2	9780	9777	9765	9784	9613	9579	9628	9645	9644	9744	9547	111	99	74	67	65	61	59	60	60	60	60	61	61	61	62	62	62	62	62	63	64	64	63	63	64	65	66	65	65	65	65	65	67	66	67	67	69	67
SFf16	9780	9777	9765	9784	9613	9579	9628	9645	9644	9744	9547	112	99	74	67	65	61	59	61	60	60	60	61	61	61	62	62	63	63	62	63	64	65	63	64	65	65	66	65	66	65	66	65	67	66	67	67	69	67
SFf2	9780	9777	9765	9784	9613	9579	9628	9645	9644	9744	9547	112	99	74	67	65	61	59	61	60	60	60	61	61	61	62	62	63	63	62	63	64	65	63	64	65	65	66	65	66	65	66	65	67	66	67	67	69	67
SFf11	9780	9777	9765	9784	9613	9579	9628	9645	9644	9744	9547	112	99	74	67	65	61	59	61	60	60	60	61	61	61	62	62	63	63	62	63	64	65	63	64	65	65	66	65	66	65	66	65	67	66	67	67	69	67
SFf17	9781	9778	9766	9785	9614	9580	9629	9646	9645	9745	9548	112	100	75	68	66	62	60	61	61	61	61	62	62	62	63	63	63	63	63	64	65	65	64	64	65	66	67	66	66	66	66	66	68	67	68	68	70	68
SFf1	9781	9778	9766	9785	9614	9580	9629	9646	9645	9745	9548	112	100	75	68	66	62	60	61	61	61	61	62	62	62	63	63	63	63	63	64	65	65	64	64	65	66	67	66	66	66	66	66	68	67	68	68	70	68
SFc1	9783	9779	9766	9788	9616	9581	9631	9649	9647	9745	9548	124	107	84	78	73	70	69	69	69	70	70	70	70	70	70	71	71	71	73	72	72	72	73	72	74	74	74	75	74	74	74	76	75	75	77	77	78	79
SRR3096925	9881	9883	9890	9892	9796	9805	9822	9835	9828	9861	9792	9406	9639	9620	9621	9619	9615	9613	9614	9615	9614	9614	9613	9615	9616	9617	9617	9617	9617	9612	9616	9616	9615	9617	9617	9618	9617	9617	9619	9619	9619	9619	9620	9621	9621	9620	9618	9614	9618
EXT	9882	9896	9873	9895	9799	9798	9814	9834	9829	9878	9789	9590	9758	9747	9741	9739	9736	9735	9736	9736	9734	9735	9736	9736	9737	9738	9738	9739	9739	9730	9738	9738	9738	9739	9739	9740	9738	9738	9739	9740	9740	9741	9741	9742	9742	9741	9734	9735	9741
SRR3096931	9919	9944	9911	9912	9830	9833	9848	9864	9862	9903	9840	9747	9972	9962	9957	9954	9950	9951	9950	9951	9949	9950	9951	9950	9952	9952	9953	9953	9952	9946	9953	9952	9950	9955	9953	9955	9953	9953	9956	9954	9955	9955	9957	9956	9956	9957	9948	9950	9957
SRR3102199	9733	9735	9719	9711	9634	9643	9651	9667	9671	9723	9678	9749	9999	9993	9989	9984	9981	9980	9981	9981	9982	9981	9981	9982	9982	9982	9983	9983	9983	9981	9983	9983	9982	9984	9984	9984	9983	9985	9984	9986	9986	9986	9986	9987	9987	9987	9981	9981	9984
Aus3	10422	10428	10424	10453	10341	10335	10351	10353	10352	10392	10305	9833	9992	9972	9966	9962	9958	9959	9958	9959	9958	9958	9959	9959	9960	9960	9961	9961	9960	9957	9961	9960	9958	9963	9961	9962	9961	9962	9962	9963	9963	9963	9966	9964	9965	9965	9960	9965	9967
Aus2	10406	10408	10402	10433	10330	10320	10336	10343	10337	10373	10290	9838	9984	9966	9960	9955	9951	9953	9952	9952	9951	9952	9954	9953	9953	9953	9954	9954	9953	9949	9955	9954	9954	9956	9955	9955	9954	9955	9956	9957	9957	9957	9959	9958	9958	9959	9955	9959	9958
Aus4	10429	10432	10434	10463	10354	10346	10364	10363	10365	10397	10312	9869	10027	10007	10000	9998	9993	9993	9994	9994	9992	9993	9995	9995	9995	9996	9996	9996	9996	9990	9997	9998	9995	9997	9997	9996	9996	9999	9997	9999	9999	9999	9998	10001	10000	10001	9996	10001	10001
Aus1	10077	10062	10062	10073	9979	9978	9982	10004	9999	10080	9969	9950	10102	10099	10092	10089	10084	10085	10086	10086	10083	10087	10088	10087	10087	10088	10088	10088	10088	10080	10089	10090	10090	10089	10089	10089	10091	10090	10089	10091	10091	10091	10091	10093	10092	10093	10091	10086	10090
[truncated: 47 more columns]
