# Supplementary material for: A clade of Listeria monocytogenes serotype 4b variant strains linked to recent listeriosis outbreaks associated with produce from a defined geographic region in the US
Source: PLoS One. 2017 May 2;12(5):e0176912. doi: 10.1371/journal.pone.0176912 (PMC5413027; doi:10.1371/journal.pone.0176912)
Supplement: S4 Table — SNP distances of the apple 4b isolates are highlighted by a black border. (XLSX) [file pone.0176912.s004.xlsx]

## Sheet: Sheet1
F2365 Reference	Appf1	AppC7	Appf2	Appf5	AppC9	Appf4	AppC3	AppC5	AppC6	411	SRR3096919
Appf1	0	2	2	1	1	2	2	2	2	168	170
AppC7	2	0	2	1	1	2	2	2	2	159	161
Appf2	2	2	0	1	1	2	2	2	2	168	170
Appf5	1	1	1	0	0	1	1	1	1	167	169
AppC9	1	1	1	0	0	1	1	1	1	164	166
Appf4	2	2	2	1	1	0	0	0	0	168	170
AppC3	2	2	2	1	1	0	0	0	0	162	164
AppC5	2	2	2	1	1	0	0	0	0	167	169
AppC6	2	2	2	1	1	0	0	0	0	161	163
411	168	159	168	167	164	168	162	167	161	0	170
SRR3096919	170	161	170	169	166	170	164	169	163	170	0
